# Supplementary material for: Biomimetic enantioselective synthesis of β,β-difluoro-α-amino acid derivatives
Source: Commun Chem. 2021 Oct 22;4:148. doi: 10.1038/s42004-021-00586-z (PMC9814941; doi:10.1038/s42004-021-00586-z)
Supplement: Supplementary file 2 — Supplementary Data 1 [file 42004_2021_586_MOESM2_ESM.cif]

data_exp_4769
_audit_creation_date               2021-03-14
_audit_creation_method
;
Olex2 1.3
(compiled 2020.02.04 svn.rd84adfe8 for OlexSys, GUI svn.r6032)
;
_shelx_SHELXL_version_number       '2014/7'
_audit_contact_author_address      ?
_audit_contact_author_email        ?
_audit_contact_author_name         ''
_audit_contact_author_phone        ?
_publ_contact_author_id_orcid      ?
_publ_section_references
;
Bourhis, L.J., Dolomanov, O.V., Gildea, R.J., Howard, J.A.K., Puschmann, H.
 (2015). Acta Cryst. A71, 59-75.

Dolomanov, O.V., Bourhis, L.J., Gildea, R.J, Howard, J.A.K. & Puschmann, H.
 (2009), J. Appl. Cryst. 42, 339-341.
;
_chemical_name_common              ?
_chemical_name_systematic          ?
_chemical_formula_moiety           'C30 H31 F2 N O4'
_chemical_formula_sum              'C30 H31 F2 N O4'
_chemical_formula_weight           507.56
_chemical_absolute_configuration   ad
_chemical_melting_point            ?
loop_
  _atom_type_symbol
  _atom_type_description
  _atom_type_scat_dispersion_real
  _atom_type_scat_dispersion_imag
  _atom_type_scat_source
 'C' 'C' 0.0181 0.0091 'International Tables Vol C Tables 4.2.6.8 and 6.1.1.4'
 'H' 'H' 0.0000 0.0000 'International Tables Vol C Tables 4.2.6.8 and 6.1.1.4'
 'F' 'F' 0.0727 0.0534 'International Tables Vol C Tables 4.2.6.8 and 6.1.1.4'
 'N' 'N' 0.0311 0.0180 'International Tables Vol C Tables 4.2.6.8 and 6.1.1.4'
 'O' 'O' 0.0492 0.0322 'International Tables Vol C Tables 4.2.6.8 and 6.1.1.4'

_shelx_space_group_comment
;
The symmetry employed for this shelxl refinement is uniquely defined
by the following loop, which should always be used as a source of
symmetry information in preference to the above space-group names.
They are only intended as comments.
;
_space_group_crystal_system        'monoclinic'
_space_group_IT_number             4
_space_group_name_H-M_alt          'P 1 21 1'
_space_group_name_Hall             'P 2yb'
loop_
  _space_group_symop_operation_xyz
 'x, y, z'
 '-x, y+1/2, -z'

_cell_length_a                     13.6459(9)
_cell_length_b                     5.1254(3)
_cell_length_c                     18.1098(12)
_cell_angle_alpha                  90
_cell_angle_beta                   94.055(6)
_cell_angle_gamma                  90
_cell_volume                       1263.44(14)
_cell_formula_units_Z              2
_cell_measurement_reflns_used      5632
_cell_measurement_temperature      105.7
_cell_measurement_theta_max        70.9566
_cell_measurement_theta_min        3.9225
_shelx_estimated_absorpt_T_max     0.794
_shelx_estimated_absorpt_T_min     0.738
_exptl_absorpt_coefficient_mu      0.808
_exptl_absorpt_correction_T_max    1.00000
_exptl_absorpt_correction_T_min    0.91068
_exptl_absorpt_correction_type     multi-scan
_exptl_absorpt_process_details
;
CrysAlisPro, Agilent Technologies,
Version 1.171.35.11 (release 16-05-2011 CrysAlis171 .NET)
(compiled May 16 2011,17:55:39)
Empirical absorption correction using spherical harmonics,
 implemented in SCALE3 ABSPACK scaling algorithm.
;
_exptl_absorpt_special_details     ?
_exptl_crystal_colour              ?
_exptl_crystal_density_diffrn      1.334
_exptl_crystal_density_meas        ?
_exptl_crystal_density_method      ?
_exptl_crystal_description         block
_exptl_crystal_F_000               536
_exptl_crystal_size_max            0.4
_exptl_crystal_size_mid            0.35
_exptl_crystal_size_min            0.3
_exptl_transmission_factor_max     ?
_exptl_transmission_factor_min     ?
_diffrn_reflns_av_R_equivalents    0.0199
_diffrn_reflns_av_unetI/netI       0.0281
_diffrn_reflns_Laue_measured_fraction_full  0.998
_diffrn_reflns_Laue_measured_fraction_max  0.985
_diffrn_reflns_limit_h_max         16
_diffrn_reflns_limit_h_min         -16
_diffrn_reflns_limit_k_max         6
_diffrn_reflns_limit_k_min         -6
_diffrn_reflns_limit_l_max         14
_diffrn_reflns_limit_l_min         -22
_diffrn_reflns_number              8233
_diffrn_reflns_point_group_measured_fraction_full  0.998
_diffrn_reflns_point_group_measured_fraction_max  0.973
_diffrn_reflns_theta_full          67.684
_diffrn_reflns_theta_max           71.103
_diffrn_reflns_theta_min           3.926
_diffrn_ambient_temperature        105.7
_diffrn_detector_area_resol_mean   16.0971
_diffrn_measured_fraction_theta_full  0.998
_diffrn_measured_fraction_theta_max  0.985
_diffrn_measurement_details
;
#__ type_ start__ end____ width___ exp.time_
  1 omega   36.00   62.00   1.0000    1.5000
omega____ theta____ kappa____ phi______ frames
    -       -8.5000   15.0000 -180.0000 26

#__ type_ start__ end____ width___ exp.time_
  2 omega  -40.00  -14.00   1.0000    1.5000
omega____ theta____ kappa____ phi______ frames
    -       -8.5000   15.0000 -180.0000 26

#__ type_ start__ end____ width___ exp.time_
  3 omega   17.00   55.00   1.0000    1.5000
omega____ theta____ kappa____ phi______ frames
    -       36.7919  -37.0000  -60.0000 38

#__ type_ start__ end____ width___ exp.time_
  4 omega   11.00  102.00   1.0000    1.5000
omega____ theta____ kappa____ phi______ frames
    -       36.7919   77.0000   90.0000 91

#__ type_ start__ end____ width___ exp.time_
  5 omega  -29.00   19.00   1.0000    1.5000
omega____ theta____ kappa____ phi______ frames
    -       36.7919  -77.0000 -180.0000 48

#__ type_ start__ end____ width___ exp.time_
  6 omega   44.00   90.00   1.0000    1.5000
omega____ theta____ kappa____ phi______ frames
    -       36.7919 -138.0000 -138.0000 46

#__ type_ start__ end____ width___ exp.time_
  7 omega   43.00   98.00   1.0000    1.5000
omega____ theta____ kappa____ phi______ frames
    -       36.7919 -138.0000   76.0000 55

#__ type_ start__ end____ width___ exp.time_
  8 omega  -28.00   47.00   1.0000    1.5000
omega____ theta____ kappa____ phi______ frames
    -       36.7919  -77.0000  -30.0000 75

#__ type_ start__ end____ width___ exp.time_
  9 omega   22.00  102.00   1.0000    1.5000
omega____ theta____ kappa____ phi______ frames
    -       36.7919   37.0000  -60.0000 80

#__ type_ start__ end____ width___ exp.time_
 10 omega   13.00   45.00   1.0000    1.5000
omega____ theta____ kappa____ phi______ frames
    -       36.7919  -37.0000   60.0000 32

#__ type_ start__ end____ width___ exp.time_
 11 omega   41.00   90.00   1.0000    1.8000
omega____ theta____ kappa____ phi______ frames
    -      108.0000  -45.0000 -150.0000 49

#__ type_ start__ end____ width___ exp.time_
 12 omega  116.00  153.00   1.0000    1.8000
omega____ theta____ kappa____ phi______ frames
    -      108.0000   45.0000 -150.0000 37

#__ type_ start__ end____ width___ exp.time_
 13 omega   94.00  120.00   1.0000    1.8000
omega____ theta____ kappa____ phi______ frames
    -      108.0000   45.0000  -30.0000 26

#__ type_ start__ end____ width___ exp.time_
 14 omega  121.00  174.00   1.0000    1.8000
omega____ theta____ kappa____ phi______ frames
    -      108.0000   45.0000  -30.0000 53

#__ type_ start__ end____ width___ exp.time_
 15 omega  101.00  143.00   1.0000    1.8000
omega____ theta____ kappa____ phi______ frames
    -      108.0000   45.0000   60.0000 42

#__ type_ start__ end____ width___ exp.time_
 16 omega   40.00   98.00   1.0000    1.8000
omega____ theta____ kappa____ phi______ frames
    -      108.0000  -45.0000  -30.0000 58

#__ type_ start__ end____ width___ exp.time_
 17 omega   46.00   71.00   1.0000    1.8000
omega____ theta____ kappa____ phi______ frames
    -      108.0000 -131.0000 -142.0000 25

#__ type_ start__ end____ width___ exp.time_
 18 omega   43.00  109.00   1.0000    1.8000
omega____ theta____ kappa____ phi______ frames
    -      108.0000  -77.0000   60.0000 66

#__ type_ start__ end____ width___ exp.time_
 19 omega  110.00  176.00   1.0000    1.8000
omega____ theta____ kappa____ phi______ frames
    -      108.0000  111.0000  120.0000 66

#__ type_ start__ end____ width___ exp.time_
 20 omega   82.00  118.00   1.0000    1.8000
omega____ theta____ kappa____ phi______ frames
    -      108.0000 -131.0000   71.0000 36

#__ type_ start__ end____ width___ exp.time_
 21 omega   47.00  135.00   1.0000    1.8000
omega____ theta____ kappa____ phi______ frames
    -      108.0000  -15.0000    0.0000 88

#__ type_ start__ end____ width___ exp.time_
 22 omega   99.00  124.00   1.0000    1.8000
omega____ theta____ kappa____ phi______ frames
    -      108.0000 -131.0000 -142.0000 25

#__ type_ start__ end____ width___ exp.time_
 23 omega   59.00  135.00   1.0000    1.8000
omega____ theta____ kappa____ phi______ frames
    -      108.0000  -77.0000 -150.0000 76

#__ type_ start__ end____ width___ exp.time_
 24 omega   45.00   96.00   1.0000    1.8000
omega____ theta____ kappa____ phi______ frames
    -      108.0000  -45.0000   60.0000 51

#__ type_ start__ end____ width___ exp.time_
 25 omega   82.00  175.00   1.0000    1.8000
omega____ theta____ kappa____ phi______ frames
    -      108.0000   77.0000    0.0000 93

#__ type_ start__ end____ width___ exp.time_
 26 omega   45.00  114.00   1.0000    1.8000
omega____ theta____ kappa____ phi______ frames
    -      108.0000 -111.0000 -143.0000 69
;
_diffrn_measurement_device_type    'Xcalibur, Eos, Gemini'
_diffrn_measurement_method         '\w scans'
_diffrn_orient_matrix_UB_11        -0.1079882000
_diffrn_orient_matrix_UB_12        0.0899284000
_diffrn_orient_matrix_UB_13        -0.0020712000
_diffrn_orient_matrix_UB_21        0.0339506000
_diffrn_orient_matrix_UB_22        0.2863914000
_diffrn_orient_matrix_UB_23        0.0033168000
_diffrn_orient_matrix_UB_31        -0.0039548000
_diffrn_orient_matrix_UB_32        0.0090324000
_diffrn_orient_matrix_UB_33        -0.0851876000
_diffrn_radiation_monochromator    graphite
_diffrn_radiation_type             'Cu K\a'
_diffrn_radiation_wavelength       1.5418
_diffrn_source                     'Enhance (Cu) X-ray Source'
_reflns_Friedel_coverage           0.766
_reflns_Friedel_fraction_full      0.997
_reflns_Friedel_fraction_max       0.958
_reflns_number_gt                  4699
_reflns_number_total               4766
_reflns_odcompleteness_completeness  99.88
_reflns_odcompleteness_iscentric   1
_reflns_odcompleteness_theta       66.97
_reflns_special_details
;
 Reflections were merged by SHELXL according to the crystal
 class for the calculation of statistics and refinement.
 
 _reflns_Friedel_fraction is defined as the number of unique
 Friedel pairs measured divided by the number that would be
 possible theoretically, ignoring centric projections and
 systematic absences.
;
_reflns_threshold_expression       'I > 2\s(I)'
_computing_cell_refinement
;
CrysAlisPro, Agilent Technologies,
Version 1.171.35.11 (release 16-05-2011 CrysAlis171 .NET)
(compiled May 16 2011,17:55:39)
;
_computing_data_collection
;
CrysAlisPro, Agilent Technologies,
Version 1.171.35.11 (release 16-05-2011 CrysAlis171 .NET)
(compiled May 16 2011,17:55:39)
;
_computing_data_reduction
;
CrysAlisPro, Agilent Technologies,
Version 1.171.35.11 (release 16-05-2011 CrysAlis171 .NET)
(compiled May 16 2011,17:55:39)
;
_computing_molecular_graphics      'Olex2 1.3 (Dolomanov et al., 2009)'
_computing_publication_material    'Olex2 1.3 (Dolomanov et al., 2009)'
_computing_structure_refinement    'olex2.refine 1.3 (Bourhis et al., 2015)'
_computing_structure_solution      'olex2.solve 1.3 (Bourhis et al., 2015)'
_refine_diff_density_max           0.224
_refine_diff_density_min           -0.212
_refine_diff_density_rms           0.035
_refine_ls_abs_structure_details
;
 Flack x determined using 1997 quotients [(I+)-(I-)]/[(I+)+(I-)]
 (Parsons, Flack and Wagner, Acta Cryst. B69 (2013) 249-259).
;
_refine_ls_abs_structure_Flack     0.01(6)
_refine_ls_extinction_coef         0.0324(12)
_refine_ls_extinction_expression  
 'Fc^*^=kFc[1+0.001xFc^2^\l^3^/sin(2\q)]^-1/4^'
_refine_ls_extinction_method       'SHELXL-2014/7 (Sheldrick 2014'
_refine_ls_goodness_of_fit_ref     1.047
_refine_ls_hydrogen_treatment      constr
_refine_ls_matrix_type             full
_refine_ls_number_parameters       338
_refine_ls_number_reflns           4766
_refine_ls_number_restraints       1
_refine_ls_R_factor_all            0.0303
_refine_ls_R_factor_gt             0.0299
_refine_ls_restrained_S_all        1.047
_refine_ls_shift/su_max            0.000
_refine_ls_shift/su_mean           0.000
_refine_ls_structure_factor_coef   Fsqd
_refine_ls_weighting_details      
 'w=1/[\s^2^(Fo^2^)+(0.0441P)^2^+0.2456P] where P=(Fo^2^+2Fc^2^)/3'
_refine_ls_weighting_scheme        calc
_refine_ls_wR_factor_gt            0.0770
_refine_ls_wR_factor_ref           0.0772
_refine_special_details            ?
_olex2_refinement_description
;
1. Fixed Uiso
 At 1.2 times of:
  All C(H) groups, All C(H,H) groups, All N(H) groups
 At 1.5 times of:
  All C(H,H,H) groups
2.a Ternary CH refined with riding coordinates:
 C18(H18), C3(H3)
2.b Secondary CH2 refined with riding coordinates:
 C5(H5a,H5b), C17(H17a,H17b), C6(H6a,H6b)
2.c Aromatic/amide H refined with riding coordinates:
 N1(H1), C21(H21), C12(H12), C24(H24), C23(H23), C28(H28), C27(H27), C22(H22),
 C29(H29), C8(H8), C30(H30), C11(H11), C9(H9), C10(H10)
2.d Idealised Me refined as rotating group:
 C14(H14a,H14b,H14c), C15(H15a,H15b,H15c), C16(H16a,H16b,H16c)
;
_atom_sites_solution_hydrogens     geom
_atom_sites_solution_primary       iterative
_atom_sites_solution_secondary     ?
loop_
  _atom_site_label
  _atom_site_type_symbol
  _atom_site_fract_x
  _atom_site_fract_y
  _atom_site_fract_z
  _atom_site_U_iso_or_equiv
  _atom_site_adp_type
  _atom_site_occupancy
  _atom_site_site_symmetry_order
  _atom_site_calc_flag
  _atom_site_refinement_flags_posn
  _atom_site_refinement_flags_adp
  _atom_site_refinement_flags_occupancy
  _atom_site_disorder_assembly
  _atom_site_disorder_group
 O1 O 0.18941(9) 0.4493(3) 0.25131(7) 0.0140(3) Uani 1 1 d . . . . .
 F2 F -0.22644(8) 0.4501(3) 0.19731(6) 0.0271(3) Uani 1 1 d . . . . .
 O4 O -0.14521(10) 0.3185(3) 0.05994(7) 0.0141(3) Uani 1 1 d . . . . .
 O3 O -0.03994(10) 0.0061(3) 0.10479(7) 0.0191(3) Uani 1 1 d . . . . .
 F1 F -0.15773(10) 0.0871(2) 0.23555(7) 0.0260(3) Uani 1 1 d . . . . .
 O2 O 0.07157(10) 0.7607(3) 0.23994(8) 0.0171(3) Uani 1 1 d . . . . .
 N1 N 0.03716(11) 0.3368(3) 0.21019(8) 0.0121(3) Uani 1 1 d . . . . .
 H1 H 0.0565 0.1778 0.2153 0.015 Uiso 1 1 calc R U . . .
 C2 C -0.07910(13) 0.2145(4) 0.10882(10) 0.0128(4) Uani 1 1 d . . . . .
 C19 C 0.41823(13) 0.7508(4) 0.33964(10) 0.0162(4) Uani 1 1 d . . . . .
 C21 C 0.56005(14) 1.0226(4) 0.32162(12) 0.0217(4) Uani 1 1 d . . . . .
 H21 H 0.6112 1.0732 0.2934 0.026 Uiso 1 1 calc R U . . .
 C1 C 0.09672(13) 0.5341(4) 0.23398(9) 0.0124(4) Uani 1 1 d . . . . .
 C20 C 0.49599(14) 0.8238(4) 0.29744(11) 0.0181(4) Uani 1 1 d . . . . .
 C25 C 0.49245(14) 0.6637(4) 0.23038(11) 0.0177(4) Uani 1 1 d . . . . .
 C13 C -0.19684(14) 0.1483(4) 0.00259(10) 0.0147(4) Uani 1 1 d . . . . .
 C5 C -0.12148(13) 0.4633(4) 0.30629(10) 0.0175(4) Uani 1 1 d . . . . .
 H5A H -0.1094 0.6491 0.3025 0.021 Uiso 1 1 calc R U . . .
 H5B H -0.0629 0.3832 0.3298 0.021 Uiso 1 1 calc R U . . .
 C14 C -0.25775(16) 0.3404(4) -0.04485(11) 0.0217(4) Uani 1 1 d . . . . .
 H14A H -0.2997 0.4367 -0.0143 0.033 Uiso 1 1 calc R U . . .
 H14B H -0.2972 0.2473 -0.0821 0.033 Uiso 1 1 calc R U . . .
 H14C H -0.2150 0.4588 -0.0681 0.033 Uiso 1 1 calc R U . . .
 C15 C -0.26225(14) -0.0339(4) 0.04335(10) 0.0180(4) Uani 1 1 d . . . . .
 H15A H -0.2223 -0.1593 0.0710 0.027 Uiso 1 1 calc R U . . .
 H15B H -0.3064 -0.1230 0.0082 0.027 Uiso 1 1 calc R U . . .
 H15C H -0.2994 0.0654 0.0766 0.027 Uiso 1 1 calc R U . . .
 C18 C 0.35618(13) 0.5415(4) 0.29948(10) 0.0154(4) Uani 1 1 d . . . . .
 H18 H 0.3540 0.3831 0.3296 0.018 Uiso 1 1 calc R U . . .
 C12 C -0.11621(15) 0.3499(5) 0.47871(12) 0.0230(4) Uani 1 1 d . . . . .
 H12 H -0.0848 0.2085 0.4585 0.028 Uiso 1 1 calc R U . . .
 C4 C -0.14096(14) 0.3514(4) 0.22966(11) 0.0164(4) Uani 1 1 d . . . . .
 C26 C 0.41167(13) 0.4930(4) 0.23097(10) 0.0161(4) Uani 1 1 d . . . . .
 C3 C -0.05974(13) 0.3944(4) 0.17589(10) 0.0125(4) Uani 1 1 d . . . . .
 H3 H -0.0615 0.5763 0.1592 0.015 Uiso 1 1 calc R U . . .
 C24 C 0.40380(15) 0.8733(4) 0.40614(11) 0.0190(4) Uani 1 1 d . . . . .
 H24 H 0.3519 0.8254 0.4339 0.023 Uiso 1 1 calc R U . . .
 C17 C 0.25343(13) 0.6528(4) 0.28303(10) 0.0143(4) Uani 1 1 d . . . . .
 H17A H 0.2282 0.7173 0.3283 0.017 Uiso 1 1 calc R U . . .
 H17B H 0.2558 0.7972 0.2486 0.017 Uiso 1 1 calc R U . . .
 C23 C 0.46880(15) 1.0704(4) 0.43067(12) 0.0218(4) Uani 1 1 d . . . . .
 H23 H 0.4605 1.1535 0.4754 0.026 Uiso 1 1 calc R U . . .
 C28 C 0.45736(16) 0.3013(5) 0.11801(12) 0.0242(5) Uani 1 1 d . . . . .
 H28 H 0.4469 0.1788 0.0804 0.029 Uiso 1 1 calc R U . . .
 C27 C 0.39407(15) 0.3108(4) 0.17514(11) 0.0187(4) Uani 1 1 d . . . . .
 H27 H 0.3411 0.1970 0.1757 0.022 Uiso 1 1 calc R U . . .
 C6 C -0.20795(15) 0.4182(5) 0.35463(11) 0.0234(5) Uani 1 1 d . . . . .
 H6A H -0.2639 0.5192 0.3349 0.028 Uiso 1 1 calc R U . . .
 H6B H -0.2263 0.2353 0.3523 0.028 Uiso 1 1 calc R U . . .
 C22 C 0.54607(15) 1.1439(4) 0.38876(12) 0.0238(5) Uani 1 1 d . . . . .
 H22 H 0.5887 1.2756 0.4059 0.029 Uiso 1 1 calc R U . . .
 C7 C -0.18388(14) 0.4940(4) 0.43456(10) 0.0188(4) Uani 1 1 d . . . . .
 C29 C 0.53624(16) 0.4739(5) 0.11680(12) 0.0279(5) Uani 1 1 d . . . . .
 H29 H 0.5772 0.4667 0.0780 0.034 Uiso 1 1 calc R U . . .
 C8 C -0.22979(17) 0.7050(5) 0.46600(12) 0.0269(5) Uani 1 1 d . . . . .
 H8 H -0.2754 0.8037 0.4375 0.032 Uiso 1 1 calc R U . . .
 C30 C 0.55442(15) 0.6561(5) 0.17266(12) 0.0242(5) Uani 1 1 d . . . . .
 H30 H 0.6070 0.7709 0.1716 0.029 Uiso 1 1 calc R U . . .
 C16 C -0.12509(15) 0.0077(4) -0.04447(10) 0.0195(4) Uani 1 1 d . . . . .
 H16A H -0.0764 0.1287 -0.0591 0.029 Uiso 1 1 calc R U . . .
 H16B H -0.1601 -0.0631 -0.0878 0.029 Uiso 1 1 calc R U . . .
 H16C H -0.0936 -0.1311 -0.0162 0.029 Uiso 1 1 calc R U . . .
 C11 C -0.09488(17) 0.4144(5) 0.55247(12) 0.0300(5) Uani 1 1 d . . . . .
 H11 H -0.0495 0.3158 0.5813 0.036 Uiso 1 1 calc R U . . .
 C9 C -0.2076(2) 0.7688(5) 0.54014(14) 0.0362(6) Uani 1 1 d . . . . .
 H9 H -0.2383 0.9106 0.5607 0.043 Uiso 1 1 calc R U . . .
 C10 C -0.14047(19) 0.6234(5) 0.58325(12) 0.0344(6) Uani 1 1 d . . . . .
 H10 H -0.1261 0.6662 0.6327 0.041 Uiso 1 1 calc R U . . .

loop_
  _atom_site_aniso_label
  _atom_site_aniso_U_11
  _atom_site_aniso_U_22
  _atom_site_aniso_U_33
  _atom_site_aniso_U_23
  _atom_site_aniso_U_13
  _atom_site_aniso_U_12
 O1 0.0107(6) 0.0143(7) 0.0167(6) -0.0001(5) -0.0016(4) -0.0015(5)
 F2 0.0124(5) 0.0494(9) 0.0189(5) -0.0034(6) -0.0019(4) 0.0069(6)
 O4 0.0172(6) 0.0118(6) 0.0128(6) -0.0010(5) -0.0022(5) -0.0006(5)
 O3 0.0230(7) 0.0154(7) 0.0182(6) -0.0019(6) -0.0023(5) 0.0041(6)
 F1 0.0325(7) 0.0198(7) 0.0269(6) -0.0048(5) 0.0113(5) -0.0116(5)
 O2 0.0161(6) 0.0126(7) 0.0218(7) -0.0003(5) -0.0041(5) 0.0000(5)
 N1 0.0113(7) 0.0109(7) 0.0141(7) 0.0009(6) -0.0008(5) 0.0008(6)
 C2 0.0122(8) 0.0129(9) 0.0134(8) 0.0025(7) 0.0011(6) -0.0026(7)
 C19 0.0141(8) 0.0149(9) 0.0188(9) 0.0052(8) -0.0056(7) 0.0011(8)
 C21 0.0131(9) 0.0195(10) 0.0318(11) 0.0048(9) -0.0034(8) -0.0032(8)
 C1 0.0139(8) 0.0141(9) 0.0091(8) 0.0033(7) 0.0003(6) -0.0001(7)
 C20 0.0143(9) 0.0167(10) 0.0223(9) 0.0046(8) -0.0044(7) 0.0023(8)
 C25 0.0136(9) 0.0158(9) 0.0233(9) 0.0026(8) -0.0029(7) 0.0016(7)
 C13 0.0167(9) 0.0130(9) 0.0139(8) -0.0022(8) -0.0026(7) -0.0017(8)
 C5 0.0153(9) 0.0214(10) 0.0158(9) -0.0011(8) 0.0016(7) -0.0015(8)
 C14 0.0282(11) 0.0152(10) 0.0201(9) -0.0017(8) -0.0087(8) -0.0006(9)
 C15 0.0186(9) 0.0165(10) 0.0190(9) -0.0034(8) 0.0013(7) -0.0027(8)
 C18 0.0147(8) 0.0151(9) 0.0160(9) 0.0015(7) -0.0015(7) -0.0009(8)
 C12 0.0211(10) 0.0234(11) 0.0249(10) -0.0021(9) 0.0040(8) -0.0001(9)
 C4 0.0127(8) 0.0177(10) 0.0186(9) -0.0013(8) 0.0006(7) -0.0022(8)
 C26 0.0116(8) 0.0169(10) 0.0193(9) 0.0049(8) -0.0022(7) 0.0040(8)
 C3 0.0123(8) 0.0122(9) 0.0127(8) 0.0009(7) -0.0010(6) 0.0009(7)
 C24 0.0190(9) 0.0188(10) 0.0184(9) 0.0037(8) -0.0048(7) -0.0009(8)
 C17 0.0137(8) 0.0127(9) 0.0162(8) -0.0003(7) -0.0008(7) -0.0023(7)
 C23 0.0247(10) 0.0182(10) 0.0211(10) 0.0002(8) -0.0090(8) 0.0009(8)
 C28 0.0245(10) 0.0249(12) 0.0227(10) -0.0032(9) -0.0021(8) 0.0074(9)
 C27 0.0170(9) 0.0173(10) 0.0212(9) 0.0016(8) -0.0031(7) 0.0024(8)
 C6 0.0157(9) 0.0355(13) 0.0193(9) -0.0035(9) 0.0030(7) -0.0040(9)
 C22 0.0198(10) 0.0161(10) 0.0336(11) 0.0009(9) -0.0118(8) -0.0041(8)
 C7 0.0167(9) 0.0226(11) 0.0178(9) -0.0004(8) 0.0065(7) -0.0052(8)
 C29 0.0222(10) 0.0339(13) 0.0288(11) 0.0020(10) 0.0094(8) 0.0082(10)
 C8 0.0295(11) 0.0237(12) 0.0289(11) 0.0025(9) 0.0124(9) 0.0031(9)
 C30 0.0155(9) 0.0242(11) 0.0332(11) 0.0029(9) 0.0045(8) 0.0005(8)
 C16 0.0225(9) 0.0207(10) 0.0154(9) -0.0055(8) 0.0030(7) -0.0029(8)
 C11 0.0274(11) 0.0397(14) 0.0225(10) 0.0057(10) -0.0007(8) -0.0110(10)
 C9 0.0502(15) 0.0255(12) 0.0360(13) -0.0101(11) 0.0249(11) -0.0066(11)
 C10 0.0452(14) 0.0410(15) 0.0180(10) -0.0084(10) 0.0099(10) -0.0251(13)

_geom_special_details
;
 All esds (except the esd in the dihedral angle between two l.s. planes)
 are estimated using the full covariance matrix.  The cell esds are taken
 into account individually in the estimation of esds in distances, angles
 and torsion angles; correlations between esds in cell parameters are only
 used when they are defined by crystal symmetry.  An approximate (isotropic)
 treatment of cell esds is used for estimating esds involving l.s. planes.
;
loop_
  _geom_bond_atom_site_label_1
  _geom_bond_atom_site_label_2
  _geom_bond_distance
  _geom_bond_site_symmetry_2
  _geom_bond_publ_flag
 O1 C1 1.353(2) . ?
 O1 C17 1.452(2) . ?
 F2 C4 1.365(2) . ?
 O4 C2 1.330(2) . ?
 O4 C13 1.494(2) . ?
 O3 C2 1.199(3) . ?
 F1 C4 1.379(2) . ?
 O2 C1 1.218(2) . ?
 N1 H1 0.8600 . ?
 N1 C1 1.349(2) . ?
 N1 C3 1.451(2) . ?
 C2 C3 1.533(3) . ?
 C19 C20 1.402(3) . ?
 C19 C18 1.520(3) . ?
 C19 C24 1.385(3) . ?
 C21 H21 0.9300 . ?
 C21 C20 1.393(3) . ?
 C21 C22 1.391(3) . ?
 C20 C25 1.464(3) . ?
 C25 C26 1.408(3) . ?
 C25 C30 1.391(3) . ?
 C13 C14 1.516(3) . ?
 C13 C15 1.519(3) . ?
 C13 C16 1.524(3) . ?
 C5 H5A 0.9700 . ?
 C5 H5B 0.9700 . ?
 C5 C4 1.508(3) . ?
 C5 C6 1.536(2) . ?
 C14 H14A 0.9600 . ?
 C14 H14B 0.9600 . ?
 C14 H14C 0.9600 . ?
 C15 H15A 0.9600 . ?
 C15 H15B 0.9600 . ?
 C15 H15C 0.9600 . ?
 C18 H18 0.9800 . ?
 C18 C26 1.519(3) . ?
 C18 C17 1.523(3) . ?
 C12 H12 0.9300 . ?
 C12 C7 1.390(3) . ?
 C12 C11 1.387(3) . ?
 C4 C3 1.542(2) . ?
 C26 C27 1.385(3) . ?
 C3 H3 0.9800 . ?
 C24 H24 0.9300 . ?
 C24 C23 1.396(3) . ?
 C17 H17A 0.9700 . ?
 C17 H17B 0.9700 . ?
 C23 H23 0.9300 . ?
 C23 C22 1.394(3) . ?
 C28 H28 0.9300 . ?
 C28 C27 1.395(3) . ?
 C28 C29 1.395(3) . ?
 C27 H27 0.9300 . ?
 C6 H6A 0.9700 . ?
 C6 H6B 0.9700 . ?
 C6 C7 1.512(3) . ?
 C22 H22 0.9300 . ?
 C7 C8 1.392(3) . ?
 C29 H29 0.9300 . ?
 C29 C30 1.386(3) . ?
 C8 H8 0.9300 . ?
 C8 C9 1.394(4) . ?
 C30 H30 0.9300 . ?
 C16 H16A 0.9600 . ?
 C16 H16B 0.9600 . ?
 C16 H16C 0.9600 . ?
 C11 H11 0.9300 . ?
 C11 C10 1.376(4) . ?
 C9 H9 0.9300 . ?
 C9 C10 1.380(4) . ?
 C10 H10 0.9300 . ?

loop_
  _geom_angle_atom_site_label_1
  _geom_angle_atom_site_label_2
  _geom_angle_atom_site_label_3
  _geom_angle
  _geom_angle_site_symmetry_1
  _geom_angle_site_symmetry_3
  _geom_angle_publ_flag
 C1 O1 C17 112.79(15) . . ?
 C2 O4 C13 119.54(15) . . ?
 C1 N1 H1 120.2 . . ?
 C1 N1 C3 119.65(16) . . ?
 C3 N1 H1 120.2 . . ?
 O4 C2 C3 110.93(16) . . ?
 O3 C2 O4 126.93(17) . . ?
 O3 C2 C3 122.11(16) . . ?
 C20 C19 C18 110.20(17) . . ?
 C24 C19 C20 120.84(19) . . ?
 C24 C19 C18 128.89(18) . . ?
 C20 C21 H21 120.7 . . ?
 C22 C21 H21 120.7 . . ?
 C22 C21 C20 118.69(19) . . ?
 O2 C1 O1 123.38(17) . . ?
 O2 C1 N1 125.17(17) . . ?
 N1 C1 O1 111.45(16) . . ?
 C19 C20 C25 108.70(17) . . ?
 C21 C20 C19 120.43(19) . . ?
 C21 C20 C25 130.86(19) . . ?
 C26 C25 C20 108.79(17) . . ?
 C30 C25 C20 130.78(19) . . ?
 C30 C25 C26 120.41(19) . . ?
 O4 C13 C14 103.15(15) . . ?
 O4 C13 C15 106.59(14) . . ?
 O4 C13 C16 112.01(15) . . ?
 C14 C13 C15 110.94(16) . . ?
 C14 C13 C16 109.78(16) . . ?
 C15 C13 C16 113.82(17) . . ?
 H5A C5 H5B 107.9 . . ?
 C4 C5 H5A 109.2 . . ?
 C4 C5 H5B 109.2 . . ?
 C4 C5 C6 112.02(16) . . ?
 C6 C5 H5A 109.2 . . ?
 C6 C5 H5B 109.2 . . ?
 C13 C14 H14A 109.5 . . ?
 C13 C14 H14B 109.5 . . ?
 C13 C14 H14C 109.5 . . ?
 H14A C14 H14B 109.5 . . ?
 H14A C14 H14C 109.5 . . ?
 H14B C14 H14C 109.5 . . ?
 C13 C15 H15A 109.5 . . ?
 C13 C15 H15B 109.5 . . ?
 C13 C15 H15C 109.5 . . ?
 H15A C15 H15B 109.5 . . ?
 H15A C15 H15C 109.5 . . ?
 H15B C15 H15C 109.5 . . ?
 C19 C18 H18 110.8 . . ?
 C19 C18 C17 107.67(16) . . ?
 C26 C18 C19 102.32(15) . . ?
 C26 C18 H18 110.8 . . ?
 C26 C18 C17 113.99(15) . . ?
 C17 C18 H18 110.8 . . ?
 C7 C12 H12 119.6 . . ?
 C11 C12 H12 119.6 . . ?
 C11 C12 C7 120.9(2) . . ?
 F2 C4 F1 104.82(16) . . ?
 F2 C4 C5 110.10(16) . . ?
 F2 C4 C3 107.85(15) . . ?
 F1 C4 C5 108.77(16) . . ?
 F1 C4 C3 108.65(16) . . ?
 C5 C4 C3 116.05(15) . . ?
 C25 C26 C18 109.89(17) . . ?
 C27 C26 C25 120.59(18) . . ?
 C27 C26 C18 129.50(18) . . ?
 N1 C3 C2 108.53(15) . . ?
 N1 C3 C4 112.00(14) . . ?
 N1 C3 H3 109.1 . . ?
 C2 C3 C4 108.85(15) . . ?
 C2 C3 H3 109.1 . . ?
 C4 C3 H3 109.1 . . ?
 C19 C24 H24 120.7 . . ?
 C19 C24 C23 118.6(2) . . ?
 C23 C24 H24 120.7 . . ?
 O1 C17 C18 109.16(15) . . ?
 O1 C17 H17A 109.8 . . ?
 O1 C17 H17B 109.8 . . ?
 C18 C17 H17A 109.8 . . ?
 C18 C17 H17B 109.8 . . ?
 H17A C17 H17B 108.3 . . ?
 C24 C23 H23 119.6 . . ?
 C22 C23 C24 120.7(2) . . ?
 C22 C23 H23 119.6 . . ?
 C27 C28 H28 119.7 . . ?
 C27 C28 C29 120.6(2) . . ?
 C29 C28 H28 119.7 . . ?
 C26 C27 C28 118.7(2) . . ?
 C26 C27 H27 120.6 . . ?
 C28 C27 H27 120.6 . . ?
 C5 C6 H6A 109.1 . . ?
 C5 C6 H6B 109.1 . . ?
 H6A C6 H6B 107.8 . . ?
 C7 C6 C5 112.55(16) . . ?
 C7 C6 H6A 109.1 . . ?
 C7 C6 H6B 109.1 . . ?
 C21 C22 C23 120.7(2) . . ?
 C21 C22 H22 119.6 . . ?
 C23 C22 H22 119.6 . . ?
 C12 C7 C6 120.3(2) . . ?
 C12 C7 C8 118.52(19) . . ?
 C8 C7 C6 121.2(2) . . ?
 C28 C29 H29 119.5 . . ?
 C30 C29 C28 121.0(2) . . ?
 C30 C29 H29 119.5 . . ?
 C7 C8 H8 119.9 . . ?
 C7 C8 C9 120.2(2) . . ?
 C9 C8 H8 119.9 . . ?
 C25 C30 H30 120.6 . . ?
 C29 C30 C25 118.7(2) . . ?
 C29 C30 H30 120.6 . . ?
 C13 C16 H16A 109.5 . . ?
 C13 C16 H16B 109.5 . . ?
 C13 C16 H16C 109.5 . . ?
 H16A C16 H16B 109.5 . . ?
 H16A C16 H16C 109.5 . . ?
 H16B C16 H16C 109.5 . . ?
 C12 C11 H11 119.8 . . ?
 C10 C11 C12 120.4(2) . . ?
 C10 C11 H11 119.8 . . ?
 C8 C9 H9 119.7 . . ?
 C10 C9 C8 120.6(2) . . ?
 C10 C9 H9 119.7 . . ?
 C11 C10 C9 119.5(2) . . ?
 C11 C10 H10 120.2 . . ?
 C9 C10 H10 120.2 . . ?

loop_
  _geom_torsion_atom_site_label_1
  _geom_torsion_atom_site_label_2
  _geom_torsion_atom_site_label_3
  _geom_torsion_atom_site_label_4
  _geom_torsion
  _geom_torsion_site_symmetry_1
  _geom_torsion_site_symmetry_2
  _geom_torsion_site_symmetry_3
  _geom_torsion_site_symmetry_4
  _geom_torsion_publ_flag
 F2 C4 C3 N1 170.15(16) . . . . ?
 F2 C4 C3 C2 -69.85(19) . . . . ?
 O4 C2 C3 N1 -155.79(15) . . . . ?
 O4 C2 C3 C4 82.09(18) . . . . ?
 O3 C2 C3 N1 26.2(2) . . . . ?
 O3 C2 C3 C4 -95.9(2) . . . . ?
 F1 C4 C3 N1 -76.75(19) . . . . ?
 F1 C4 C3 C2 43.2(2) . . . . ?
 C2 O4 C13 C14 -175.41(16) . . . . ?
 C2 O4 C13 C15 67.7(2) . . . . ?
 C2 O4 C13 C16 -57.4(2) . . . . ?
 C19 C20 C25 C26 0.5(2) . . . . ?
 C19 C20 C25 C30 -177.9(2) . . . . ?
 C19 C18 C26 C25 -2.8(2) . . . . ?
 C19 C18 C26 C27 175.61(19) . . . . ?
 C19 C18 C17 O1 -174.31(14) . . . . ?
 C19 C24 C23 C22 0.6(3) . . . . ?
 C21 C20 C25 C26 -178.6(2) . . . . ?
 C21 C20 C25 C30 3.0(4) . . . . ?
 C1 O1 C17 C18 -179.02(14) . . . . ?
 C1 N1 C3 C2 138.08(16) . . . . ?
 C1 N1 C3 C4 -101.73(19) . . . . ?
 C20 C19 C18 C26 3.1(2) . . . . ?
 C20 C19 C18 C17 -117.31(17) . . . . ?
 C20 C19 C24 C23 -0.4(3) . . . . ?
 C20 C21 C22 C23 -0.8(3) . . . . ?
 C20 C25 C26 C18 1.5(2) . . . . ?
 C20 C25 C26 C27 -177.02(17) . . . . ?
 C20 C25 C30 C29 176.9(2) . . . . ?
 C25 C26 C27 C28 -0.6(3) . . . . ?
 C13 O4 C2 O3 16.0(3) . . . . ?
 C13 O4 C2 C3 -161.85(14) . . . . ?
 C5 C4 C3 N1 46.1(2) . . . . ?
 C5 C4 C3 C2 166.14(16) . . . . ?
 C5 C6 C7 C12 -68.5(3) . . . . ?
 C5 C6 C7 C8 112.6(2) . . . . ?
 C18 C19 C20 C21 176.87(17) . . . . ?
 C18 C19 C20 C25 -2.4(2) . . . . ?
 C18 C19 C24 C23 -177.04(18) . . . . ?
 C18 C26 C27 C28 -178.80(19) . . . . ?
 C12 C7 C8 C9 0.1(3) . . . . ?
 C12 C11 C10 C9 -0.1(3) . . . . ?
 C4 C5 C6 C7 171.69(19) . . . . ?
 C26 C25 C30 C29 -1.3(3) . . . . ?
 C26 C18 C17 O1 72.9(2) . . . . ?
 C3 N1 C1 O1 -168.38(14) . . . . ?
 C3 N1 C1 O2 12.0(3) . . . . ?
 C24 C19 C20 C21 -0.3(3) . . . . ?
 C24 C19 C20 C25 -179.54(17) . . . . ?
 C24 C19 C18 C26 179.99(19) . . . . ?
 C24 C19 C18 C17 59.6(3) . . . . ?
 C24 C23 C22 C21 0.0(3) . . . . ?
 C17 O1 C1 O2 4.5(2) . . . . ?
 C17 O1 C1 N1 -175.11(14) . . . . ?
 C17 C18 C26 C25 113.16(18) . . . . ?
 C17 C18 C26 C27 -68.5(3) . . . . ?
 C28 C29 C30 C25 0.1(3) . . . . ?
 C27 C28 C29 C30 0.9(3) . . . . ?
 C6 C5 C4 F2 55.3(2) . . . . ?
 C6 C5 C4 F1 -59.1(2) . . . . ?
 C6 C5 C4 C3 178.09(18) . . . . ?
 C6 C7 C8 C9 179.0(2) . . . . ?
 C22 C21 C20 C19 0.9(3) . . . . ?
 C22 C21 C20 C25 179.9(2) . . . . ?
 C7 C12 C11 C10 -0.1(3) . . . . ?
 C7 C8 C9 C10 -0.3(4) . . . . ?
 C29 C28 C27 C26 -0.7(3) . . . . ?
 C8 C9 C10 C11 0.3(4) . . . . ?
 C30 C25 C26 C18 -179.87(18) . . . . ?
 C30 C25 C26 C27 1.6(3) . . . . ?
 C11 C12 C7 C6 -178.8(2) . . . . ?
 C11 C12 C7 C8 0.1(3) . . . . ?

_shelx_res_file
;
    exp_4769.res created by SHELXL-2014/7

TITL exp_4769 in P21 #4
CELL 1.54184 13.645913 5.125377 18.109805 90 94.0553 90
ZERR 2 0.000859 0.000278 0.001224 0 0.006 0
LATT -1
SYMM -X,0.5+Y,-Z

SFAC C H F N O
UNIT 60 62 4 2 8

L.S. 4
PLAN  5
SIZE 0.3 0.4 0.35
REM reset to P21 #4
bond $H
conf
htab
fmap 2
acta
REM <HKL>D:/wangjian/exp_4769/struct/olex2_exp_4769/exp_4769.hkl</HKL>

WGHT    0.044100    0.245600
EXTI    0.032421
FVAR      12.50384
O1    5    0.189413    0.449328    0.251308    11.00000    0.01072    0.01427 =
         0.01673   -0.00009   -0.00158   -0.00151
F2    3   -0.226442    0.450108    0.197314    11.00000    0.01240    0.04940 =
         0.01893   -0.00343   -0.00191    0.00689
O4    5   -0.145208    0.318508    0.059938    11.00000    0.01719    0.01185 =
         0.01275   -0.00104   -0.00217   -0.00057
O3    5   -0.039937    0.006067    0.104791    11.00000    0.02304    0.01540 =
         0.01824   -0.00186   -0.00230    0.00409
F1    3   -0.157731    0.087131    0.235547    11.00000    0.03255    0.01983 =
         0.02687   -0.00484    0.01134   -0.01158
O2    5    0.071569    0.760710    0.239936    11.00000    0.01611    0.01261 =
         0.02179   -0.00035   -0.00407   -0.00003
N1    4    0.037156    0.336840    0.210188    11.00000    0.01126    0.01087 =
         0.01405    0.00088   -0.00079    0.00085
AFIX  43
H1    2    0.056512    0.177773    0.215318    11.00000   -1.20000
AFIX   0
C2    1   -0.079103    0.214504    0.108823    11.00000    0.01220    0.01286 =
         0.01341    0.00248    0.00109   -0.00261
C19   1    0.418230    0.750786    0.339643    11.00000    0.01407    0.01491 =
         0.01878    0.00519   -0.00561    0.00105
C21   1    0.560050    1.022624    0.321623    11.00000    0.01308    0.01946 =
         0.03182    0.00476   -0.00336   -0.00316
AFIX  43
H21   2    0.611164    1.073240    0.293428    11.00000   -1.20000
AFIX   0
C1    1    0.096715    0.534101    0.233983    11.00000    0.01389    0.01413 =
         0.00908    0.00330    0.00027   -0.00006
C20   1    0.495990    0.823850    0.297445    11.00000    0.01433    0.01670 =
         0.02234    0.00459   -0.00444    0.00233
C25   1    0.492445    0.663704    0.230384    11.00000    0.01362    0.01576 =
         0.02326    0.00258   -0.00289    0.00156
C13   1   -0.196842    0.148314    0.002588    11.00000    0.01674    0.01303 =
         0.01387   -0.00219   -0.00256   -0.00170
C5    1   -0.121480    0.463272    0.306288    11.00000    0.01531    0.02136 =
         0.01584   -0.00112    0.00164   -0.00148
AFIX  23
H5A   2   -0.109391    0.649138    0.302543    11.00000   -1.20000
H5B   2   -0.062883    0.383162    0.329784    11.00000   -1.20000
AFIX   0
C14   1   -0.257753    0.340379   -0.044847    11.00000    0.02821    0.01524 =
         0.02013   -0.00167   -0.00868   -0.00057
AFIX 137
H14A  2   -0.299711    0.436708   -0.014337    11.00000   -1.50000
H14B  2   -0.297160    0.247272   -0.082138    11.00000   -1.50000
H14C  2   -0.214973    0.458816   -0.068112    11.00000   -1.50000
AFIX   0
C15   1   -0.262245   -0.033917    0.043353    11.00000    0.01863    0.01647 =
         0.01898   -0.00341    0.00130   -0.00274
AFIX 137
H15A  2   -0.222301   -0.159286    0.070972    11.00000   -1.50000
H15B  2   -0.306394   -0.123007    0.008241    11.00000   -1.50000
H15C  2   -0.299377    0.065365    0.076611    11.00000   -1.50000
AFIX   0
C18   1    0.356178    0.541533    0.299481    11.00000    0.01471    0.01506 =
         0.01601    0.00155   -0.00150   -0.00090
AFIX  13
H18   2    0.354029    0.383128    0.329630    11.00000   -1.20000
AFIX   0
C12   1   -0.116205    0.349904    0.478707    11.00000    0.02111    0.02339 =
         0.02487   -0.00210    0.00401   -0.00006
AFIX  43
H12   2   -0.084826    0.208452    0.458510    11.00000   -1.20000
AFIX   0
C4    1   -0.140957    0.351390    0.229660    11.00000    0.01269    0.01772 =
         0.01864   -0.00126    0.00063   -0.00220
C26   1    0.411668    0.492994    0.230975    11.00000    0.01163    0.01688 =
         0.01926    0.00491   -0.00218    0.00399
C3    1   -0.059742    0.394390    0.175889    11.00000    0.01232    0.01217 =
         0.01274    0.00095   -0.00097    0.00092
AFIX  13
H3    2   -0.061538    0.576266    0.159151    11.00000   -1.20000
AFIX   0
C24   1    0.403803    0.873338    0.406142    11.00000    0.01903    0.01880 =
         0.01843    0.00373   -0.00476   -0.00088
AFIX  43
H24   2    0.351894    0.825375    0.433883    11.00000   -1.20000
AFIX   0
C17   1    0.253427    0.652780    0.283026    11.00000    0.01375    0.01267 =
         0.01620   -0.00034   -0.00084   -0.00228
AFIX  23
H17A  2    0.228164    0.717347    0.328311    11.00000   -1.20000
H17B  2    0.255775    0.797151    0.248564    11.00000   -1.20000
AFIX   0
C23   1    0.468800    1.070366    0.430666    11.00000    0.02472    0.01825 =
         0.02105    0.00017   -0.00897    0.00095
AFIX  43
H23   2    0.460466    1.153460    0.475442    11.00000   -1.20000
AFIX   0
C28   1    0.457359    0.301289    0.118009    11.00000    0.02450    0.02493 =
         0.02272   -0.00325   -0.00214    0.00739
AFIX  43
H28   2    0.446876    0.178790    0.080394    11.00000   -1.20000
AFIX   0
C27   1    0.394071    0.310799    0.175143    11.00000    0.01698    0.01730 =
         0.02117    0.00157   -0.00307    0.00237
AFIX  43
H27   2    0.341063    0.196955    0.175733    11.00000   -1.20000
AFIX   0
C6    1   -0.207945    0.418182    0.354631    11.00000    0.01569    0.03552 =
         0.01928   -0.00353    0.00298   -0.00399
AFIX  23
H6A   2   -0.263941    0.519248    0.334932    11.00000   -1.20000
H6B   2   -0.226261    0.235345    0.352336    11.00000   -1.20000
AFIX   0
C22   1    0.546071    1.143927    0.388764    11.00000    0.01978    0.01610 =
         0.03363    0.00090   -0.01181   -0.00415
AFIX  43
H22   2    0.588743    1.275557    0.405892    11.00000   -1.20000
AFIX   0
C7    1   -0.183878    0.493960    0.434561    11.00000    0.01668    0.02259 =
         0.01783   -0.00038    0.00646   -0.00519
C29   1    0.536238    0.473933    0.116804    11.00000    0.02216    0.03388 =
         0.02883    0.00203    0.00943    0.00818
AFIX  43
H29   2    0.577226    0.466732    0.077954    11.00000   -1.20000
AFIX   0
C8    1   -0.229792    0.705008    0.465996    11.00000    0.02947    0.02371 =
         0.02894    0.00254    0.01243    0.00308
AFIX  43
H8    2   -0.275403    0.803740    0.437468    11.00000   -1.20000
AFIX   0
C30   1    0.554420    0.656054    0.172664    11.00000    0.01555    0.02420 =
         0.03323    0.00294    0.00452    0.00053
AFIX  43
H30   2    0.607049    0.770942    0.171574    11.00000   -1.20000
AFIX   0
C16   1   -0.125092    0.007707   -0.044474    11.00000    0.02252    0.02071 =
         0.01540   -0.00545    0.00304   -0.00287
AFIX 137
H16A  2   -0.076370    0.128734   -0.059075    11.00000   -1.50000
H16B  2   -0.160090   -0.063056   -0.087776    11.00000   -1.50000
H16C  2   -0.093619   -0.131131   -0.016218    11.00000   -1.50000
AFIX   0
C11   1   -0.094875    0.414367    0.552467    11.00000    0.02742    0.03971 =
         0.02247    0.00567   -0.00071   -0.01101
AFIX  43
H11   2   -0.049518    0.315836    0.581290    11.00000   -1.20000
AFIX   0
C9    1   -0.207595    0.768818    0.540140    11.00000    0.05020    0.02545 =
         0.03603   -0.01011    0.02487   -0.00657
AFIX  43
H9    2   -0.238307    0.910648    0.560709    11.00000   -1.20000
AFIX   0
C10   1   -0.140467    0.623371    0.583249    11.00000    0.04523    0.04100 =
         0.01797   -0.00840    0.00985   -0.02515
AFIX  43
H10   2   -0.126128    0.666220    0.632736    11.00000   -1.20000
AFIX   0
HKLF 4

REM  exp_4769 in P21 #4
REM R1 =  0.0299 for    4699 Fo > 4sig(Fo)  and  0.0303 for all    4766 data
REM    338 parameters refined using      1 restraints

END

WGHT      0.0441      0.2456

REM Instructions for potential hydrogen bonds
EQIV $1 x, y-1, z
HTAB N1 O2_$1
EQIV $2 x, y+1, z
HTAB C5 F1_$2
HTAB C15 O3
HTAB C3 O3_$2
HTAB C16 O3

REM Highest difference peak  0.224,  deepest hole -0.212,  1-sigma level  0.035
Q1    1  -0.0969  0.3748  0.2027  11.00000  0.05    0.22
Q2    1  -0.0601  0.3169  0.1403  11.00000  0.05    0.20
Q3    1   0.3819  0.5062  0.2610  11.00000  0.05    0.20
Q4    1   0.4434  0.6241  0.2183  11.00000  0.05    0.19
Q5    1   0.5035  0.7407  0.2589  11.00000  0.05    0.18
;
_shelx_res_checksum                55398
_shelx_hkl_file
;
   0  -6   0 55141.4 1558.54  15
   0  -6  -1 28978.6 1040.56  15
   0  -6   1 27903.9 1023.90  15
   0  -6  -2 1507.92 244.748  15
   0  -6   2 1536.93 229.892  15
   0  -6   3 2294.97 268.034  15
   0  -6   4 4478.61 347.921  15
   0  -6   5 1747.20 203.961  15
   0  -5   0-34.0967 153.734  15
   0  -5  -1 15796.8 920.728  15
   0  -5   1 16205.5 937.654  15
   0  -5   2 1317.40 290.804  15
   0  -5  -2 2404.29 358.548  15
   0  -5   3 948.816 245.540  15
   0  -5  -3 902.237 241.707  15
   0  -5  -4 32312.2 1348.07  15
   0  -5   4 31974.9 1332.97  15
   0  -5   5 54673.6 1781.96  15
   0  -5  -5 52094.7 1766.40  15
   0  -5  -6 27469.7 1186.81  15
   0  -5   6 28172.9 1186.14  15
   0  -5   7 921.642 220.512  15
   0  -5  -8 6174.66 533.034  11
   0  -5   8 6356.24 490.400  15
   0  -5  -8 6336.36 486.635  25
   0  -5  -9 6291.86 531.947  11
   0  -5 -10 5568.78 480.330  11
   0  -5 -11 4867.34 419.611  11
   0  -5 -12 36777.5 1181.89  11
   0  -5 -13 6406.03 402.707  11
   0  -4   0 7957.47 617.700  15
   0  -4  -1 8994.51 658.777  15
   0  -4   1 10131.8 696.745  15
   0  -4  -2 1428.35 263.944  15
   0  -4   2 1304.11 256.383  15
   0  -4   3 218.785 148.364  15
   0  -4  -3 425.873 170.586  15
   0  -4   4 4968.37 484.384  15
   0  -4  -4 4977.70 494.094  15
   0  -4   5 94903.5 2532.08  15
   0  -4  -5 91139.8 2513.20  15
   0  -4  -5 92946.6 2435.55  25
   0  -4  -6 14885.2 861.213  15
   0  -4  -6 14737.7 837.647  25
   0  -4  -7 5630.55 525.488  15
   0  -4  -7 5754.99 526.204  25
   0  -4  -8 9993.31 696.221  15
   0  -4   8 10748.2 706.623  15
   0  -4  -8 10704.4 731.494  25
   0  -4  -9 52631.0 1794.03  25
   0  -4  -9 54870.2 1737.65  23
   0  -4 -10 15870.3 920.252  25
   0  -4 -10 17806.7 916.243  23
   0  -4 -11 50464.4 1763.22  25
   0  -4 -11 54410.9 1732.26  23
   0  -4 -12 4393.83 471.012  11
   0  -4 -12 3251.25 388.802  23
   0  -4 -12 3427.25 423.866  25
   0  -4 -13 11956.1 744.618  11
   0  -4 -13 11093.7 696.842  23
   0  -4 -14 37119.9 1317.16  11
   0  -4 -14 35936.1 1284.77  23
   0  -4 -15 16149.2 766.376  23
   0  -4 -15 16622.4 763.696  11
   0  -4 -16 4769.39 371.276  23
   0  -4 -16 4393.13 325.746  11
   0  -3   0 388.368 132.503   4
   0  -3  -1 205199. 3965.73   4
   0  -3   1 199139. 4031.22   4
   0  -3   2 119031. 2710.89   4
   0  -3   3 105699. 2524.30   4
   0  -3   4 18353.4 861.878   4
   0  -3   5 13055.8 735.747   4
   0  -3   6 32245.1 1249.66   4
   0  -3   7 53663.7 1742.53   4
   0  -3   8 77746.9 2254.95   4
   0  -3  -9 5726.78 509.967  25
   0  -3 -10 42144.6 1539.67  25
   0  -3 -11 27245.1 1221.66  25
   0  -3 -12 80.4409 136.761  25
   0  -3 -13 24109.1 1179.53  25
   0  -3 -13 26120.8 1180.51  11
   0  -3 -13 26349.4 1212.73  23
   0  -3 -14 6259.01 545.471  11
   0  -3 -14 6963.03 598.974  23
   0  -3 -15 4415.79 479.536  23
   0  -3 -15 4831.41 454.158  11
   0  -3 -16 2014.00 328.256  23
   0  -3 -17 37565.3 1345.34  23
   0  -3 -18 326.596 154.622  23
   0  -3 -19 35883.0 1096.01  23
   0  -2   0 188417. 3483.98   4
   0  -2  -1 44373.8 1093.76   4
   0  -2   1 42882.4 1126.99   4
   0  -2   2 47244.3 1241.96   4
   0  -2  -2 49110.5 1156.51   4
   0  -2  -3 58253.2 1296.44   4
   0  -2   3 55138.9 1424.36   4
   0  -2   4 1548.09 204.064   4
   0  -2  -4 1565.39 157.019   4
   0  -2   5 139.008 101.126   4
   0  -2   6 55750.4 1557.69   4
   0  -2   7 77911.7 2013.45   4
   0  -2   8 76475.0 2044.61   4
   0  -2   9 33798.5 1267.44   4
   0  -2  10 12285.2 748.801   4
   0  -2  11 19816.2 1003.23   4
   0  -2 -12 27137.4 1107.52  26
   0  -2 -12 26743.4 1150.83  25
   0  -2 -13 42964.0 1563.52  25
   0  -2 -13 43708.5 1515.61  26
   0  -2 -14 5456.79 535.899  23
   0  -2 -14 6283.90 540.450  26
   0  -2 -15 57319.8 1912.03  23
   0  -2 -15 59079.0 1886.36  26
   0  -2 -16 20275.5 1011.60  26
   0  -2 -16 20075.5 1040.59  23
   0  -2 -17 15707.3 863.363  26
   0  -2 -17 14628.8 856.066  23
   0  -2 -18 16154.4 843.304  26
   0  -2 -18 16430.9 858.835  23
   0  -2 -19 1454.59 239.946  26
   0  -2 -19 1377.34 239.695  23
   0  -2 -20 17536.7 739.055  26
   0  -2 -20 17520.6 730.474  23
   0  -1   0 179.586 47.4278   4
   0  -1  -1 460459. 7498.15   4
   0  -1  -2 262941. 4369.00   2
   0  -1  -2 253118. 4309.58   4
   0  -1  -2 261998. 4237.85   6
   0  -1   2 258417. 4424.18   2
   0  -1  -3 540897. 8702.28   6
   0  -1  -3 531826. 8683.70   8
   0  -1  -4 168121. 2873.74   8
   0  -1  -4 165802. 2952.13   6
   0  -1  -5 15591.3 518.019   6
   0  -1  -5 14814.5 441.727   8
   0  -1  -5 14546.0 520.862   7
   0  -1  -6 52355.4 1254.05   6
   0  -1  -6 53124.6 1279.48   7
   0  -1  -7 89693.6 1944.32   6
   0  -1  -7 88448.3 1954.22   7
   0  -1  -7 87211.5 1758.43   8
   0  -1  -8 105480. 2342.28   7
   0  -1  -8 107530. 2335.27   6
   0  -1  -8 106353. 2113.63   8
   0  -1  -9 11218.6 592.217   6
   0  -1  -9 10879.1 587.673   7
   0  -1  10 25923.3 1025.26   4
   0  -1  11 21345.2 958.678   4
   0  -1  12 4874.94 459.872   4
   0  -1 -13 15226.8 821.894  26
   0  -1  13 15496.5 866.532   4
   0  -1 -14 13507.0 772.588  20
   0  -1 -14 14487.4 821.054  23
   0  -1 -14 14602.2 831.071  26
   0  -1 -15 4499.31 457.490  20
   0  -1 -15 4037.78 439.158  23
   0  -1 -15 4356.30 460.082  26
   0  -1 -16 11028.5 754.691  26
   0  -1 -16 11410.7 750.831  22
   0  -1 -16 11221.7 728.893  20
   0  -1 -16 11354.1 745.638  23
   0  -1 -17 23529.1 1075.84  23
   0  -1 -17 22074.6 1055.39  20
   0  -1 -17 23625.8 1108.21  22
   0  -1 -17 23848.3 1132.77  26
   0  -1 -18 18835.7 968.172  22
   0  -1 -18 19264.5 935.536  23
   0  -1 -18 19415.4 952.750  20
   0  -1 -18 18745.5 981.129  26
   0  -1 -19 17638.9 866.123  20
   0  -1 -19 17385.0 881.262  22
   0  -1 -19 17813.0 836.157  23
   0  -1 -19 17987.0 912.653  26
   0  -1 -20 33806.3 1186.78  22
   0  -1 -20 31444.2 1178.18  26
   0  -1 -21 1767.49 240.539  26
   0   0  -2 252020. 4047.53  10
   0   0  -3 58473.1 1017.52   3
   0   0  -3 57193.0 1007.83  10
   0   0  -4 320428. 5077.26   3
   0   0  -4 305851. 5052.16  10
   0   0  -4 309637. 5187.69   8
   0   0  -5 72021.6 1289.18   3
   0   0  -5 69442.4 1263.54  10
   0   0   6 338487. 5483.04   9
   0   0  -6 328625. 5781.74   6
   0   0  -6 340666. 5477.93   3
   0   0  -6 323638. 5658.31   8
   0   0  -6 319750. 5748.98   7
   0   0  -7 55354.2 1299.99   8
   0   0  -7 57447.5 1115.74   3
   0   0  -7 55349.7 1396.47   6
   0   0  -7 55072.4 1386.19   7
   0   0   7 57721.3 1127.24   9
   0   0  -8 103375. 2280.26   7
   0   0  -8 105402. 2299.36   6
   0   0  -9 264882. 5000.77   6
   0   0  -9 263936. 4974.67   7
   0   0 -10 9937.77 588.417   7
   0   0 -10 10116.3 603.540   6
   0   0 -11 69063.1 1932.63   6
   0   0 -11 68506.8 1918.91   7
   0   0 -12 2179.85 310.569   7
   0   0 -13 3055.95 382.250   7
   0   0 -14 71717.7 2040.18  20
   0   0 -14 71032.5 2039.49  19
   0   0 -14 69407.3 2039.68  26
   0   0 -15 78469.3 2227.62  26
   0   0 -15 76125.0 2203.25  20
   0   0 -16 10228.1 715.274  20
   0   0 -16 10367.5 717.640  26
   0   0 -17 209678. 4577.67  22
   0   0 -17 213044. 4578.19  26
   0   0 -17 207203. 4556.20  20
   0   0 -18 22884.5 1102.52  22
   0   0 -18 23496.7 1099.27  26
   0   0 -18 22704.2 1090.18  20
   0   0 -19 482.181 177.606  22
   0   0 -19 355.632 151.569  26
   0   0 -19 149.365 150.660  20
   0   0 -20 9269.87 600.903  26
   0   0 -20 9538.51 628.192  22
   0   0 -20 9800.96 623.494  20
   0   0 -21 20063.3 845.360  22
   0   0 -21 18765.9 787.780  26
   0   1   0 450.623 76.3710   2
   0   1   1 465558. 7597.97   2
   0   1  -1 458759. 7617.25   2
   0   1  -1 464043. 7550.88   9
   0   1  -2 248910. 4180.31   9
   0   1  -2 253924. 4156.28   6
   0   1  -2 253302. 4298.16   2
   0   1  -3 555465. 8995.55   6
   0   1  -3 542912. 9061.61   2
   0   1  -3 555387. 8890.71   9
   0   1  -4 166723. 2727.39   9
   0   1   4 162431. 3006.61   9
   0   1  -4 163365. 2958.75   7
   0   1   5 14921.0 537.053   9
   0   1  -5 14579.0 524.565   6
   0   1  -6 50617.0 1260.15   7
   0   1   6 52513.1 1243.23   9
   0   1  -6 51251.6 1259.94   6
   0   1   7 89125.8 1894.84   9
   0   1  -7 88840.4 1960.62   7
   0   1  -7 86601.1 1953.43   6
   0   1  -8 104343. 2347.64   6
   0   1  -8 106948. 2355.73   7
   0   1   8 109333. 2249.70   9
   0   1  -9 10176.0 580.376   6
   0   1   9 10967.7 521.428   9
   0   1  -9 10422.3 581.097   7
   0   1 -10 25755.0 1013.74   6
   0   1 -10 25068.3 1002.19   7
   0   1 -11 20674.1 940.313   7
   0   1 -12 4732.27 458.973   7
   0   1 -13 15960.8 895.790   7
   0   1 -13 16363.9 850.620  19
   0   1 -14 12974.5 787.961  19
   0   1 -14 13455.6 750.877  26
   0   1 -14 13738.2 800.162  20
   0   1 -15 4886.35 453.542  26
   0   1 -15 4061.35 443.606  20
   0   1 -16 10010.5 707.848  22
   0   1 -16 10841.0 738.599  20
   0   1 -16 11995.8 733.971  26
   0   1 -17 21426.0 1054.68  22
   0   1 -17 22709.2 1095.05  20
   0   1 -17 24022.5 1065.16  26
   0   1 -18 17488.7 923.406  22
   0   1 -18 18461.8 897.120  26
   0   1 -18 18633.3 960.448  20
   0   1 -19 17091.4 869.975  22
   0   1 -19 17419.7 815.493  26
   0   1 -19 16720.8 873.170  20
   0   1 -20 31220.0 1138.18  22
   0   1 -20 31777.6 1153.20  20
   0   1 -20 31185.0 1040.43  26
   0   1 -21 2142.55 248.278  22
   0   1 -21 2281.86 261.103  20
   0   2   0 181437. 3418.07   9
   0   2   1 41285.1 1136.11   9
   0   2  -1 42981.1 1097.34   9
   0   2  -2 45562.4 1128.20   9
   0   2   2 45686.4 1227.03   9
   0   2  -3 56717.0 1278.46   9
   0   2   3 54769.6 1431.22   9
   0   2   4 1283.99 188.635   9
   0   2   5 142.373 90.1553   9
   0   2  -5 185.553 80.4617   7
   0   2  -6 56327.3 1402.70   7
   0   2   6 52285.6 1497.14   9
   0   2   7 75526.6 1958.57   9
   0   2  -7 80155.4 1870.96   7
   0   2   8 77463.6 2023.58   9
   0   2  -8 79935.3 1951.18   7
   0   2  -9 34084.5 1175.22   7
   0   2   9 34797.0 1224.04   9
   0   2  10 13793.4 738.589   9
   0   2 -10 12294.5 699.543   7
   0   2 -11 20621.3 963.064   7
   0   2  11 21123.7 957.867   9
   0   2 -12 24072.6 1079.24   7
   0   2 -12 21370.6 989.514  19
   0   2 -13 39570.4 1439.14  18
   0   2 -14 6750.56 558.514  18
   0   2 -14 6066.61 525.815  20
   0   2 -15 56054.1 1816.50  18
   0   2 -15 58905.0 1847.59  20
   0   2 -16 20260.0 988.042  18
   0   2 -16 20107.7 946.753  22
   0   2 -16 20150.5 994.065  20
   0   2 -17 15466.8 838.336  20
   0   2 -17 14898.7 808.297  18
   0   2 -17 15227.0 788.781  22
   0   2 -18 16490.7 778.329  22
   0   2 -18 15139.5 796.434  20
   0   2 -18 15989.4 774.596  18
   0   2 -19 1753.09 253.250  20
   0   2 -20 17345.2 701.898  20
   0   3   0 187.131 108.014   9
   0   3   1 192573. 3975.22   9
   0   3  -1 195646. 3910.53   9
   0   3   2 112435. 2693.13   9
   0   3  -2 119034. 2597.49   9
   0   3   3 99471.6 2465.96   9
   0   3   4 19342.1 915.876   9
   0   3   5 13237.6 763.449   9
   0   3   6 31656.3 1257.01   9
   0   3   7 52761.7 1730.99   9
   0   3   8 78373.7 2254.89   9
   0   3  -9 4817.21 461.962  16
   0   3 -10 46215.4 1606.61  16
   0   3 -11 27963.2 1221.25  16
   0   3 -12 107.544 123.362  16
   0   3 -13 24453.9 1164.48  16
   0   3 -14 6348.96 556.295  16
   0   3 -14 5688.23 529.089  18
   0   3 -15 4245.58 453.714  18
   0   3 -16 2197.77 310.500  18
   0   3 -17 38242.5 1288.98  18
   0   3 -18 470.119 151.615  18
   0   4   0 8338.77 609.250  12
   0   4   0 8305.21 623.724   9
   0   4  -1 9565.12 651.255  16
   0   4   1 10079.5 663.061  12
   0   4  -1 9210.06 654.087  12
   0   4  -2 978.752 226.647  16
   0   4   2 1050.97 213.415  12
   0   4  -3 248.392 142.065  12
   0   4  -3 569.010 178.415  16
   0   4   3 323.461 144.334  12
   0   4  -4 4316.39 471.655  16
   0   4  -4 4948.30 491.214  12
   0   4  -5 84877.4 2427.59  16
   0   4  -5 84538.8 2389.06  12
   0   4  -6 13993.7 842.076  12
   0   4  -6 13290.4 848.299  16
   0   4  -7 6676.54 603.900  16
   0   4  -8 8561.27 693.414  16
   0   4  -9 45883.2 1726.48  16
   0   4 -10 14945.7 927.628  16
   0   4 -11 43464.8 1653.59  16
   0   4 -12 3086.72 412.595  16
   0   4 -13 10280.1 713.445  16
   0   4 -13 10332.2 683.857  18
   0   4 -14 31463.9 1193.53  18
   0   4 -14 30099.2 1242.79  16
   0   4 -15 15104.9 745.467  18
   0   4 -16 4514.18 361.004  18
   0   5   0 406.863 181.829  12
   0   5  -1 15809.1 901.273  12
   0   5   1 16847.5 902.798  12
   0   5   2 1503.33 260.525  12
   0   5  -2 1032.00 241.911  12
   0   5   3 1372.33 254.188  12
   0   5  -3 991.562 250.122  16
   0   5   4 34203.1 1260.33  21
   0   5  -4 28969.8 1290.51  16
   0   5  -5 49254.1 1743.41  16
   0   5  -6 24686.7 1202.95  16
   0   5  -7 466.652 203.658  16
   0   5  -8 5184.71 526.967  16
   0   5  -8 5678.95 481.920  21
   0   5  -9 6512.91 485.337  21
   0   5  -9 6003.15 543.607  16
   0   5 -10 5573.48 445.636  18
   0   5 -10 5774.45 503.552  16
   0   5 -11 4594.11 387.099  18
   0   5 -12 35124.9 1106.18  18
   0   5 -13 5451.73 356.211  18
   0   6   0 55013.0 1497.21  21
   0   6  -1 27710.4 983.150  21
   0   6   1 27762.3 945.704  21
   0   6  -2 1252.02 210.448  21
   0   6   2 1231.61 180.675  21
   0   6  -3 1891.90 240.970  21
   0   6  -4 4353.04 351.529  21
   0   6  -5 1355.41 198.413  21
   0   6  -6 359.902 108.375  21
  -1  -6   4 1138.86 181.596  15
   1  -6  -3 9950.12 549.237  15
  -1  -6   3 10665.6 559.477  15
   1  -6  -2 40446.3 1252.18  15
  -1  -6   2 40118.1 1243.65  15
  -1  -6   1 7033.60 473.982  15
   1  -6  -1 6367.13 458.520  15
   1  -6   0 6021.83 451.812  15
  -1  -6   0 7072.57 481.216  15
   1  -6   1 8814.04 538.137  15
  -1  -6  -1 9978.29 570.548  15
   1  -6   2 11658.9 614.713  15
   1  -6   3 45367.3 1321.21  15
   1  -6   4 23107.5 842.762  15
   1  -6   5 247.756 108.671  15
   1  -5 -13 4117.90 319.560  11
   1  -5 -12 28125.8 1001.65  11
   1  -5 -11 4724.77 417.056  11
   1  -5 -10 2993.06 357.108  11
   1  -5 -10 2762.20 317.197  25
   1  -5  -9 11032.5 651.294  25
   1  -5  -8 1593.01 256.389  25
   1  -5  -7 20407.2 936.682  25
   1  -5  -7 20062.2 951.203  15
  -1  -5   7 20889.3 948.654  15
  -1  -5   6 323.159 153.811  15
   1  -5  -6 249.226 147.193  15
   1  -5  -5 33460.7 1346.33  15
  -1  -5   5 35863.7 1367.81  15
   1  -5  -4 23788.4 1132.03  15
  -1  -5   4 25695.3 1159.00  15
   1  -5  -3 4116.43 465.554  15
  -1  -5   3 4601.70 485.446  15
  -1  -5   2 65106.1 2053.17  15
   1  -5  -2 66686.0 2087.33  15
  -1  -5   1 38840.0 1507.48  15
   1  -5  -1 36123.2 1470.26  15
   1  -5   0 5027.17 516.205  15
  -1  -5   0 4611.29 499.438  15
  -1  -5  -1 9842.34 727.838  15
   1  -5   1 8404.30 674.629  15
  -1  -5  -2 32329.2 1367.48  15
   1  -5   2 33650.0 1395.30  15
  -1  -5  -3 16998.9 957.298  15
   1  -5   3 16377.6 938.131  15
  -1  -5  -4 66904.2 2082.03  15
   1  -5   4 66661.9 2070.91  15
  -1  -5  -5 34458.4 1387.78  15
   1  -5   5 35535.3 1399.02  15
   1  -5   6 26228.5 1155.59  15
  -1  -5  -6 27638.0 1189.84  15
  -1  -5  -6 24383.6 1107.51  11
  -1  -5  -7 26951.6 1164.91  11
   1  -5   7 27563.0 1145.85  15
  -1  -5  -8 16409.7 874.988  11
   1  -5   8 17277.8 847.115  15
   1  -5   9 10739.9 612.137  15
  -1  -5  -9 10027.6 658.667  11
  -1  -5 -10 31118.2 1179.25  11
  -1  -5 -11 3518.61 355.061  11
  -1  -5 -12 23364.8 887.938  11
  -1  -5 -13 38842.9 1111.16  11
   1  -4 -17 277.724 104.902  23
   1  -4 -16 23615.4 877.615  23
   1  -4 -16 22107.3 771.191  11
   1  -4 -15 11881.3 632.429  11
   1  -4 -15 11309.0 641.873  23
   1  -4 -14 67.7371 107.126  23
   1  -4 -14 10.6050 128.719  11
   1  -4 -13 10707.8 707.123  11
   1  -4 -13 11324.1 703.330  23
   1  -4 -13 11070.3 732.153  25
   1  -4 -12 24457.3 1093.08  23
   1  -4 -12 25076.9 1157.66  25
   1  -4 -11 6409.47 577.184  25
   1  -4 -10 8693.02 675.677  25
   1  -4  -9 18842.7 1007.46  25
   1  -4  -8 26215.0 1189.42  25
   1  -4  -7 4328.97 470.530  25
  -1  -4   7 5892.90 516.596  15
   1  -4  -7 5293.91 497.673  15
   1  -4  -6 17396.5 933.589  25
   1  -4  -6 18615.7 963.220  15
  -1  -4   6 19075.1 964.496  15
   1  -4  -5 1355.22 250.513  25
   1  -4  -5 2245.50 325.511  15
  -1  -4   5 2119.74 324.349  15
   1  -4  -4 12049.4 766.624  15
   1  -4  -4 12145.5 733.780  25
  -1  -4   4 11951.5 751.873  15
   1  -4  -3 37925.8 1442.19  15
  -1  -4   3 39669.8 1465.64  15
   1  -4  -2 10032.9 694.171  15
  -1  -4   2 9762.36 683.428  15
   1  -4  -1 30176.1 1267.78  15
  -1  -4   1 31400.1 1278.69  15
   1  -4   0 1268.35 259.063  15
  -1  -4   0 1299.31 246.073  15
  -1  -4  -1 5797.70 526.395  15
   1  -4   1 5546.81 513.515  15
  -1  -4  -2 2094.93 323.669  15
  -1  -4  -3 67546.1 2057.39  15
  -1  -4  -4 35915.5 1410.33  15
  -1  -4  -5 73958.0 2192.82  15
  -1  -4  -6 101093. 2714.08  15
  -1  -4  -6 103473. 2623.02  25
  -1  -4  -7 209160. 4430.21  25
  -1  -4  -7 200140. 4469.25  15
  -1  -4  -8 60991.2 1914.36  25
  -1  -4  -9 56794.4 1849.15  25
  -1  -4 -10 9518.57 655.592  23
  -1  -4 -10 10030.2 709.390  25
  -1  -4 -11 89727.5 2366.35  23
  -1  -4 -11 89463.8 2461.59  25
  -1  -4 -12 13274.8 822.289  11
  -1  -4 -12 14536.5 804.237  23
  -1  -4 -13 15958.0 866.669  11
  -1  -4 -13 16835.0 849.937  23
  -1  -4 -14 41552.3 1374.32  23
  -1  -4 -14 41444.5 1406.84  11
  -1  -4 -15 16994.0 770.639  23
  -1  -4 -15 16776.7 763.591  11
  -1  -4 -16 2117.17 230.556  11
  -1  -4 -16 2463.10 259.267  23
   1  -3 -19 17797.6 726.301  23
   1  -3 -18 5857.64 459.988  23
   1  -3 -17 30660.3 1197.02  23
   1  -3 -16 16082.8 887.089  23
   1  -3 -15 600.258 196.584  23
   1  -3 -14 39236.0 1524.92  25
   1  -3 -14 39787.5 1457.86  11
   1  -3 -14 35642.0 1457.54  23
   1  -3 -13 57377.5 1935.35  25
   1  -3 -12 56384.9 1893.58  25
   1  -3 -11 11580.1 772.297  25
   1  -3 -10 113165. 2897.09  25
   1  -3  -9 46926.8 1610.33  25
  -1  -3   8 7508.82 602.996   4
  -1  -3   7 105554. 2718.11   4
  -1  -3   6 81855.3 2254.10   4
  -1  -3   5 15952.4 835.164   4
  -1  -3   4 47031.5 1519.01   4
  -1  -3   3 173681. 3693.31   4
  -1  -3   2 12745.9 687.398   4
  -1  -3   1 17588.7 802.219   4
  -1  -3   0 125429. 2851.44   4
   1  -3   0 134436. 2786.01   4
   1  -3   1 84663.0 2054.77   4
  -1  -3  -1 84411.2 2067.45   4
   1  -3   2 29704.4 1063.61   4
  -1  -3  -2 29358.5 1029.72   4
   1  -3   3 25790.1 1013.47   4
  -1  -3  -3 27409.9 966.897   4
   1  -3   4 44009.4 1426.30   4
   1  -3   5 10750.5 661.158   4
   1  -3   6 35741.0 1334.90   4
   1  -3   7 15727.4 863.195   4
   1  -3   8 28163.3 1224.13   4
  -1  -3  -9 9101.04 640.158  25
  -1  -3 -10 32483.5 1321.58  25
  -1  -3 -11 197678. 4387.22  25
  -1  -3 -11 198380. 4340.05  23
  -1  -3 -12 6919.20 593.000  23
  -1  -3 -12 5540.53 542.398  25
  -1  -3 -12 5872.27 548.158  11
  -1  -3 -13 8789.16 671.937  11
  -1  -3 -13 10452.6 737.662  23
  -1  -3 -14 11556.9 779.400  23
  -1  -3 -14 11860.5 763.346  11
  -1  -3 -15 27019.1 1202.35  23
  -1  -3 -15 28640.6 1170.96  11
  -1  -3 -16 17164.0 902.947  23
  -1  -3 -17 22510.2 992.236  23
  -1  -3 -18 13791.8 696.480  23
  -1  -3 -19 3955.69 318.747  23
   1  -2 -20 12757.5 626.095  26
   1  -2 -20 11635.1 584.881  23
   1  -2 -19 2694.75 320.833  26
   1  -2 -19 3150.57 345.936  23
   1  -2 -18 7155.11 562.302  23
   1  -2 -18 7259.70 559.982  26
   1  -2 -17 21093.1 1017.30  26
   1  -2 -17 19937.9 1018.54  23
   1  -2 -16 14013.5 850.223  23
   1  -2 -16 14462.6 851.692  26
   1  -2 -15 21004.7 1036.76  26
   1  -2 -15 20394.1 1051.48  23
   1  -2 -14 17825.6 965.870  25
   1  -2 -14 17844.6 937.483  26
   1  -2 -13 61839.9 1882.49  26
   1  -2 -13 60194.2 1914.77  25
   1  -2 -12 16144.6 864.964  25
   1  -2 -12 13779.0 773.401  26
  -1  -2  11 5093.14 489.895   4
  -1  -2  10 7994.10 591.824   4
  -1  -2   9 19274.2 913.836   4
  -1  -2   8 44432.4 1433.69   4
  -1  -2   7 135574. 2989.75   4
  -1  -2   6 3415.58 329.293   4
  -1  -2   5 100882. 2292.62   4
  -1  -2   4 12558.5 593.779   4
  -1  -2   3 37170.7 1092.64   4
  -1  -2   2 3375.38 278.765   4
  -1  -2   1 64119.8 1529.22   4
   1  -2  -1 64442.7 1397.99   4
  -1  -2   0 130109. 2623.36   4
   1  -2   0 133566. 2538.58   4
  -1  -2  -1 98498.0 2048.93   4
   1  -2   1 96137.7 2003.52   4
  -1  -2  -2 30018.8 868.331   4
   1  -2   2 29073.9 883.803   4
  -1  -2  -3 30247.0 874.556   4
   1  -2   3 28282.3 910.693   4
  -1  -2  -4 155685. 3017.61   4
   1  -2   4 152670. 3158.81   4
  -1  -2  -5 33108.3 908.117   8
   1  -2   5 31665.0 1062.73   4
   1  -2   6 36048.3 1203.15   4
  -1  -2  -6 38410.9 1008.88   8
   1  -2   7 59914.3 1700.36   4
   1  -2   8 34078.0 1238.88   4
   1  -2   9 93742.3 2435.63   4
   1  -2  10 40380.2 1472.37   4
   1  -2  11 28758.7 1253.18   4
  -1  -2 -12 38190.3 1363.81  11
  -1  -2 -12 36262.2 1395.38  25
  -1  -2 -12 38462.9 1350.78  26
  -1  -2 -13 16214.7 903.683  23
  -1  -2 -13 16558.0 870.850  26
  -1  -2 -14 20084.3 1060.52  23
  -1  -2 -14 24800.9 1100.22  26
  -1  -2 -15 23891.5 1095.61  26
  -1  -2 -15 22347.4 1107.14  23
  -1  -2 -16 1130.64 247.045  26
  -1  -2 -16 970.380 257.341  23
  -1  -2 -17 1111.26 246.051  26
  -1  -2 -17 1481.19 298.470  23
  -1  -2 -18 2506.46 338.683  23
  -1  -2 -18 2241.89 314.177  26
  -1  -2 -19 8816.70 569.454  23
  -1  -2 -19 9347.06 572.552  26
  -1  -2 -20 5037.06 376.757  23
  -1  -2 -20 5253.79 382.105  26
   1  -1 -21 27975.4 1002.62  26
   1  -1 -21 29576.1 993.725  22
   1  -1 -20 24769.2 1000.53  22
   1  -1 -20 23636.9 1004.12  26
   1  -1 -19 2450.18 338.544  26
   1  -1 -19 2148.88 310.858  22
   1  -1 -18 48718.8 1566.20  23
   1  -1 -18 43677.6 1596.46  26
   1  -1 -18 44778.1 1583.97  22
   1  -1 -18 45049.7 1566.53  20
   1  -1 -17 3872.76 424.141  23
   1  -1 -17 3979.97 436.959  22
   1  -1 -17 3676.39 426.425  20
   1  -1 -17 3885.17 443.628  26
   1  -1 -16 12814.2 790.244  20
   1  -1 -16 12515.5 775.178  23
   1  -1 -16 12293.3 806.165  26
   1  -1 -15 27760.1 1222.64  26
   1  -1 -15 27437.6 1174.26  23
   1  -1 -15 27057.6 1170.72  20
   1  -1 -14 7566.24 573.565  20
   1  -1 -14 7618.24 597.347  26
   1  -1 -13 40659.6 1438.83  26
   1  -1 -13 41090.3 1400.53  20
  -1  -1  13 45025.5 1522.08   4
  -1  -1  12 51383.5 1628.81   4
   1  -1 -12 49756.0 1636.72   6
   1  -1 -11 14731.8 775.048   6
  -1  -1  11 13686.5 738.184   4
  -1  -1  10 2776.29 313.851   4
   1  -1 -10 1545.71 239.637   6
  -1  -1   9 28368.1 1006.51   4
   1  -1  -9 27348.4 986.911   6
   1  -1  -8 39817.3 1172.77   6
  -1  -1   8 40188.2 1196.67   4
   1  -1  -7 143676. 2864.66   6
  -1  -1   7 144992. 2910.55   4
   1  -1  -6 226091. 3765.44   8
   1  -1  -6 222123. 4047.83   6
  -1  -1   6 220105. 4113.41   4
   1  -1  -5 124175. 2394.41   6
   1  -1  -5 126431. 2231.30   2
  -1  -1   5 125205. 2477.93   4
   1  -1  -5 126845. 2158.58   8
   1  -1  -4 210438. 3677.51   6
  -1  -1   4 209443. 3785.63   4
   1  -1  -4 209968. 3599.02   2
   1  -1  -4 212813. 3458.11   8
   1  -1  -3 225783. 3839.19   2
   1  -1  -3 223608. 3820.20   6
   1  -1  -3 226217. 3652.38   8
   1  -1  -2 70941.8 1246.03   4
   1  -1  -2 70767.2 1389.24   2
   1  -1  -1 433861. 7016.43   4
   1  -1   0 277807. 4601.51   4
   1  -1   1 304759. 5089.77   4
  -1  -1  -2 490286. 8157.11   4
   1  -1   2 504450. 8193.14   2
  -1  -1  -3 355584. 5922.12   8
  -1  -1  -3 351709. 5856.05   7
   1  -1   3 357281. 5953.46   2
   1  -1   4 257096. 4428.39   2
  -1  -1  -5 11176.0 439.634   7
   1  -1   5 11932.2 428.647   2
  -1  -1  -6 89720.9 1565.06   1
  -1  -1  -6 89717.5 1823.19   8
  -1  -1  -6 87716.7 1871.95   7
  -1  -1  -7 338659. 5961.26   7
  -1  -1  -7 337608. 5850.42   8
  -1  -1  -8 396009. 6897.21   7
  -1  -1  -8 385355. 6727.60   8
  -1  -1  -9 32488.7 1086.72   7
  -1  -1  -9 32870.9 985.286   8
  -1  -1 -10 29833.2 1098.86   7
  -1  -1 -10 30913.3 985.690   8
  -1  -1 -11 84390.6 2212.96   7
  -1  -1 -12 13372.5 772.539   7
   1  -1  12 13461.0 797.106   4
  -1  -1 -13 19772.9 942.022  23
  -1  -1 -13 18982.3 892.883  20
   1  -1  13 21887.7 1052.98   4
  -1  -1 -13 18954.1 925.973  26
  -1  -1 -14 68804.5 2006.57  23
  -1  -1 -14 66633.5 1970.56  22
  -1  -1 -14 64769.3 1978.70  26
  -1  -1 -14 66365.9 1943.61  20
  -1  -1 -15 34596.2 1356.98  23
  -1  -1 -15 31909.9 1330.10  26
  -1  -1 -15 34095.1 1319.37  20
  -1  -1 -15 34903.4 1361.61  22
  -1  -1 -16 16682.7 910.358  23
  -1  -1 -16 16595.0 919.533  22
  -1  -1 -16 16960.7 901.342  20
  -1  -1 -16 15180.3 895.123  26
  -1  -1 -17 50810.8 1729.22  22
  -1  -1 -17 52657.0 1727.98  23
  -1  -1 -17 49891.6 1677.52  20
  -1  -1 -17 51833.7 1768.85  26
  -1  -1 -18 7454.00 603.875  26
  -1  -1 -18 7779.67 580.940  23
  -1  -1 -18 7296.84 560.455  20
  -1  -1 -18 6966.39 570.174  22
  -1  -1 -19 6128.14 479.646  23
  -1  -1 -19 5852.34 493.799  22
  -1  -1 -19 5806.19 474.411  20
  -1  -1 -19 6060.94 518.685  26
  -1  -1 -20 719.163 177.579  22
  -1  -1 -20 995.048 212.939  26
  -1  -1 -21 12507.6 614.377  26
   1   0 -22 212.814 100.449  22
   1   0 -21 235.241 122.093  22
   1   0 -21 259.236 133.145  26
   1   0 -20 5724.78 479.419  20
   1   0 -20 5728.36 476.335  26
   1   0 -20 5903.47 492.230  22
   1   0 -19 3986.50 427.502  26
   1   0 -19 3769.78 423.355  22
   1   0 -19 3815.16 416.755  20
   1   0 -18 30.1927 137.158  20
   1   0 -18 116.783 144.914  26
   1   0 -18-132.948 179.128  22
   1   0 -17 5676.65 533.742  20
   1   0 -17 5050.63 500.285  26
   1   0 -16 1003.16 244.808  26
   1   0 -16 1725.33 305.631  20
   1   0 -15 3506.28 412.675  26
   1   0 -15 3126.54 387.972  20
   1   0 -14 210.119 125.125  20
   1   0 -14 189.520 101.541  26
   1   0 -13 11649.2 758.173   6
   1   0 -13 12246.0 767.996   7
   1   0 -12 455.711 180.102   7
   1   0 -12 456.033 161.494   6
  -1   0  11 12611.5 623.571   4
   1   0 -11 11099.8 669.642   6
   1   0 -11 11677.8 678.022   7
   1   0 -10 19616.2 865.288   6
   1   0 -10 21153.6 880.929   7
   1   0  -9 108386. 2471.16   6
   1   0  -9 109890. 2447.87   7
   1   0  -8 218169. 4118.09   6
   1   0  -8 210855. 4059.44   7
   1   0  -7 376565. 6474.11   6
   1   0  -7 360216. 6405.10   7
   1   0  -6 327471. 5612.58   6
   1   0  -6 323100. 5567.01   7
   1   0  -6 318777. 5151.36   2
   1   0  -5 148766. 2603.64  10
   1   0  -4 381912. 6257.71  10
   1   0  -3 254075. 4207.08  10
  -1   0   2 9600.53 243.268   4
   1   0  -2 9318.68 244.202   1
   1   0  -1 88192.4 1480.97   1
  -1   0   1 85876.2 1442.74   4
   1   0   2 174823. 2867.43   9
   1   0   3 22361.8 465.047   9
   1   0   4 314396. 5080.38   9
   1   0   4 310791. 5021.96   1
   1   0   5 45893.0 781.028   2
   1   0   5 48262.0 882.692   9
  -1   0  -6 36676.4 1007.15   7
  -1   0  -6 37518.9 975.408   8
  -1   0  -6 37619.3 1033.78   6
  -1   0  -7 20329.9 737.599   7
  -1   0  -7 19845.8 690.542   8
  -1   0  -8 67696.3 1688.13   7
  -1   0  -8 67128.6 1607.24   8
  -1   0  -8 70541.4 1450.07   3
  -1   0  -9 19857.1 818.499   7
  -1   0  -9 19859.4 760.275   8
  -1   0 -10 74957.6 1962.81   7
  -1   0 -11 41594.0 1409.03   7
  -1   0 -12 2071.71 307.166   7
  -1   0 -13 1110.32 242.822   7
  -1   0 -14 4208.90 425.586  19
  -1   0 -14 4003.95 421.911  26
  -1   0 -14 4652.30 449.057  20
  -1   0 -15 7583.63 601.768  26
  -1   0 -15 6617.80 564.303  22
  -1   0 -15 6532.05 562.157  19
  -1   0 -15 6802.09 570.649  20
  -1   0 -16 445.455 181.158  22
  -1   0 -16 343.593 181.110  19
  -1   0 -16 552.589 190.917  20
  -1   0 -16 332.936 163.440  26
  -1   0 -17 12677.0 808.702  22
  -1   0 -17 11647.0 773.172  20
  -1   0 -17 12804.4 807.639  26
  -1   0 -18 6028.43 538.332  20
  -1   0 -18 6058.17 552.766  22
  -1   0 -18 5356.08 514.005  26
  -1   0 -19 41611.1 1495.42  22
  -1   0 -19 41352.4 1469.76  20
  -1   0 -19 42639.9 1478.64  26
  -1   0 -20 33228.1 1209.20  20
  -1   0 -20 34578.9 1225.97  26
  -1   0 -20 34937.5 1255.90  22
  -1   0 -21 15947.7 713.746  20
   1   1 -21 29397.2 1000.00  20
   1   1 -21 28992.1 990.517  22
   1   1 -20 22198.7 947.132  22
   1   1 -20 24661.2 990.200  20
   1   1 -19 2867.26 328.186  26
   1   1 -19 2559.72 343.633  22
   1   1 -19 2684.15 349.214  20
   1   1 -18 46280.0 1516.91  26
   1   1 -18 45274.9 1584.57  20
   1   1 -18 44670.6 1573.15  22
   1   1 -17 3967.43 445.103  20
   1   1 -17 3450.11 408.558  22
   1   1 -17 4510.34 446.851  26
   1   1 -16 13160.2 770.139  18
   1   1 -16 14018.7 799.426  26
   1   1 -16 12500.9 796.324  20
   1   1 -15 28361.8 1158.93  26
   1   1 -15 26569.7 1174.96  20
   1   1 -15 27901.0 1157.93  18
   1   1 -14 7120.08 544.816  18
   1   1 -14 7966.89 566.544  26
   1   1 -14 7428.70 577.525  20
   1   1 -13 39391.7 1385.64  20
   1   1 -13 42403.5 1451.08  19
   1   1 -13 41197.4 1503.82   7
   1   1 -12 47214.4 1582.17   7
   1   1 -12 48069.9 1613.94   6
   1   1 -11 14332.7 757.523   7
   1   1 -11 13618.5 754.320   6
   1   1 -10 1835.01 260.084   6
   1   1 -10 2081.22 268.909   7
   1   1  -9 25815.9 976.526   6
   1   1  -9 27883.3 863.121  10
   1   1  -9 27493.4 981.150   7
  -1   1   9 28696.1 923.646   9
  -1   1   8 38032.7 1090.21   9
   1   1  -8 39078.2 1150.88   7
   1   1  -8 38966.4 1178.73   6
   1   1  -8 39727.0 1059.74  10
   1   1  -7 139324. 2862.99   6
   1   1  -7 146014. 2848.04   7
   1   1  -6 216633. 3994.60   6
   1   1  -6 219793. 3837.33   2
   1   1  -6 218051. 3956.70   7
   1   1  -5 119501. 2278.40   2
   1   1  -5 123264. 2318.57   7
   1   1  -5 121084. 2351.70   6
   1   1  -4 201318. 3642.02   2
   1   1  -4 209090. 3608.11   7
   1   1  -4 210229. 3470.25   5
   1   1  -3 221813. 3739.39   7
   1   1  -3 227497. 3653.21   5
   1   1  -3 222276. 3778.04   6
   1   1  -3 220031. 3844.55   2
   1   1  -2 66898.1 1338.56   9
   1   1  -2 71686.4 1264.03   7
   1   1  -2 69634.1 1296.81   6
   1   1  -2 69659.4 1417.38   2
   1   1  -1 443833. 7000.47   7
   1   1  -1 422501. 7196.23   9
   1   1  -1 431614. 7247.04   2
   1   1   0 294244. 4969.03   2
   1   1   1 319822. 5360.88   2
   1   1   2 503910. 8257.57   2
   1   1   3 349359. 6090.35   9
   1   1   3 365411. 5983.13   2
  -1   1  -3 362718. 5836.27   9
   1   1   4 250909. 4178.79   2
  -1   1  -4 246601. 4331.86   3
   1   1   4 245941. 4350.48   9
  -1   1  -5 10601.1 452.434   7
  -1   1  -5 11806.0 459.754   3
   1   1   5 11834.9 467.853   9
  -1   1  -6 85612.3 1837.03   3
   1   1   6 91049.0 1861.80   9
  -1   1  -6 86269.4 1897.12   7
   1   1   7 341941. 5848.49   9
  -1   1  -7 324483. 5958.20   7
  -1   1  -7 335098. 5846.29   3
   1   1   8 407668. 6875.17   9
  -1   1  -8 381572. 7019.79   7
  -1   1  -9 32446.3 1137.15   7
   1   1   9 35847.2 1031.56   9
  -1   1 -10 29354.2 1115.84   7
  -1   1 -11 85505.0 2273.93   7
  -1   1 -12 13362.1 794.134   7
  -1   1 -13 17405.8 954.050   7
  -1   1 -13 18848.9 927.815  19
  -1   1 -14 65980.2 1970.50  22
  -1   1 -14 67603.8 2037.71  19
  -1   1 -14 69054.5 1961.95  26
  -1   1 -15 34799.9 1321.19  26
  -1   1 -15 35078.9 1360.87  22
  -1   1 -15 34268.1 1375.30  20
  -1   1 -15 33306.9 1364.01  19
  -1   1 -16 16261.6 869.911  26
  -1   1 -16 15204.0 900.495  19
  -1   1 -16 15036.7 886.536  20
  -1   1 -16 15432.9 879.438  22
  -1   1 -17 48757.4 1704.94  20
  -1   1 -17 50437.2 1647.07  26
  -1   1 -17 48901.1 1683.65  22
  -1   1 -18 6857.25 564.734  22
  -1   1 -18 6185.99 545.801  20
  -1   1 -18 7526.47 563.355  26
  -1   1 -19 5750.30 454.637  26
  -1   1 -19 5572.57 491.608  22
  -1   1 -19 6246.82 519.956  20
  -1   1 -20 667.956 185.305  20
  -1   1 -20 510.792 161.182  22
  -1   1 -21 12719.3 612.574  20
   1   2 -20 12574.3 577.534  20
   1   2 -19 4117.30 364.992  20
   1   2 -19 3202.69 314.626  18
   1   2 -18 7515.91 538.349  18
   1   2 -18 7614.92 543.909  20
   1   2 -18 6903.57 497.380  22
   1   2 -17 20387.2 978.422  18
   1   2 -17 21574.5 986.043  20
   1   2 -17 20441.7 933.580  22
   1   2 -16 16264.4 869.447  20
   1   2 -16 14761.5 847.283  18
   1   2 -15 22283.0 1030.05  20
   1   2 -15 20269.3 1023.17  18
   1   2 -14 18530.1 922.929  20
   1   2 -14 17905.5 944.114  18
   1   2 -13 56249.1 1709.93  18
   1   2 -13 37654.2 1399.74  20
   1   2 -12 17080.7 875.910   7
   1   2 -12 15727.2 839.943  18
  -1   2  11 5029.94 463.617   9
   1   2 -11 5719.37 474.017   7
   1   2 -10 8107.53 543.231   7
  -1   2  10 7735.74 559.336   9
   1   2  -9 19882.2 846.748   6
  -1   2   9 20373.0 905.900   9
   1   2  -9 20755.3 848.581   7
   1   2  -8 48711.3 1343.55   7
  -1   2   8 45907.1 1432.40   9
   1   2  -8 44910.6 1319.35   6
  -1   2   7 134759. 3017.26   9
   1   2  -7 138954. 2847.52   6
   1   2  -6 4512.13 301.169   7
  -1   2   6 3909.51 345.904   9
   1   2  -6 3919.95 282.246   6
   1   2  -5 100224. 2038.37   6
  -1   2   5 98168.7 2295.97   9
  -1   2   4 9086.47 506.976   9
   1   2  -4 10027.8 425.073   9
   1   2  -4 10297.9 513.937   2
   1   2  -4 10492.9 402.210   7
   1   2  -3 35658.6 1067.19   2
   1   2  -3 36148.7 977.944   9
   1   2  -3 39366.6 860.999   7
  -1   2   3 35791.1 1088.55   9
  -1   2   2 3300.10 279.215   9
   1   2  -2 3009.74 263.624   2
   1   2  -2 3821.29 179.537   7
   1   2  -2 3270.67 254.888   9
  -1   2   1 60554.1 1457.19   9
   1   2  -1 60812.7 1479.87   2
   1   2  -1 59617.4 1429.83   9
  -1   2   0 127848. 2560.01   9
   1   2   0 129604. 2601.96   9
   1   2   0 130341. 2619.26   2
   1   2   1 92231.7 2045.26   9
  -1   2  -1 93221.2 1955.88   9
   1   2   1 97617.8 2051.31   2
   1   2   2 28549.7 880.991   2
   1   2   2 27306.1 901.010   9
  -1   2  -2 28881.0 811.535   9
  -1   2  -3 29179.4 785.062   9
   1   2   3 27501.7 930.362   9
   1   2   4 149706. 3067.95   9
   1   2   5 32649.7 1072.52   9
  -1   2  -6 36940.6 1099.34   7
   1   2   6 36089.9 1168.25   9
  -1   2  -7 61890.9 1610.23   7
   1   2   7 59471.8 1659.70   9
  -1   2  -8 34946.8 1171.47   7
   1   2   8 33991.8 1183.93   9
   1   2   9 92678.2 2308.50   9
  -1   2  -9 91100.6 2281.95   7
  -1   2 -10 41745.6 1427.66   7
   1   2  10 42554.1 1412.33   9
  -1   2 -11 31145.3 1245.19   7
  -1   2 -12 37259.8 1357.55  19
  -1   2 -13 17984.2 926.110  19
  -1   2 -14 23268.0 1089.19  19
  -1   2 -14 21678.0 1028.83  18
  -1   2 -15 22900.8 1089.75  20
  -1   2 -15 24077.2 1082.10  18
  -1   2 -16 617.333 185.199  22
  -1   2 -16 1125.91 247.705  20
  -1   2 -16 930.602 215.359  18
  -1   2 -17 1323.87 261.882  20
  -1   2 -17 1362.46 240.982  22
  -1   2 -18 2751.60 336.297  20
  -1   2 -19 8916.63 554.806  20
  -1   2 -20 5297.72 372.673  20
   1   3 -19 15334.8 601.656  18
   1   3 -18 5860.78 423.746  18
   1   3 -17 30074.0 1139.67  18
   1   3 -16 14267.9 800.601  18
   1   3 -15 729.531 210.959  18
   1   3 -14 37320.8 1429.21  18
   1   3 -14 32395.6 1358.31  16
   1   3 -13 55851.4 1853.97  18
   1   3 -13 56921.5 1888.21  16
   1   3 -12 54189.9 1845.51  16
   1   3 -11 11497.8 769.622  16
   1   3 -10 109249. 2819.75  16
   1   3  -9 47642.5 1617.49  16
  -1   3   8 7344.45 603.060   9
  -1   3   7 98959.4 2618.95   9
  -1   3   6 83016.6 2294.98   9
  -1   3   5 13380.7 770.162   9
  -1   3   4 44175.6 1478.86   9
   1   3  -3 173648. 3485.94   9
  -1   3   3 166852. 3662.39   9
   1   3  -2 13979.9 682.471   9
  -1   3   2 12838.1 707.434   9
  -1   3   1 15855.0 767.830   9
   1   3  -1 16495.5 767.464   9
  -1   3   0 121303. 2721.37   9
   1   3   0 119921. 2753.38   9
   1   3   1 78502.1 2063.73   9
  -1   3  -1 80045.8 1986.17   9
   1   3   2 28805.2 1118.06   9
  -1   3  -2 30616.7 1034.57   9
   1   3   3 25115.6 1049.95   9
   1   3   4 40720.4 1412.43   9
   1   3   5 10268.3 671.702   9
   1   3   6 35158.3 1345.74   9
   1   3   7 14528.0 835.258   9
   1   3   8 29216.3 1250.86   9
  -1   3  -8 30056.7 1197.89  16
  -1   3  -9 8714.20 636.018  16
  -1   3 -10 32293.7 1302.05  16
  -1   3 -11 196950. 4322.95  16
  -1   3 -12 6440.12 566.075  16
  -1   3 -13 9545.74 689.108  16
  -1   3 -14 12905.0 787.773  16
  -1   3 -14 10825.7 730.299  18
  -1   3 -15 25993.5 1137.59  18
  -1   3 -15 26752.9 1144.62  16
  -1   3 -16 20105.8 852.449  20
  -1   3 -16 15865.6 828.633  18
  -1   3 -17 23079.5 930.589  18
  -1   3 -18 13358.1 603.250  18
   1   4 -17 395.244 118.520  18
   1   4 -16 22064.3 850.563  18
   1   4 -15 10694.8 621.054  18
   1   4 -14 109.026 136.491  18
   1   4 -13 9386.22 693.730  16
   1   4 -13 9649.36 662.821  18
   1   4 -12 24072.1 1094.50  18
   1   4 -12 21593.9 1125.46  16
   1   4 -11 4803.03 524.225  16
   1   4 -10 6744.24 614.891  16
   1   4  -9 18932.5 1060.32  16
   1   4  -8 23036.7 1168.75  16
   1   4  -7 5215.69 553.888  16
   1   4  -6 16190.4 959.837  16
   1   4  -5 1467.26 282.995  16
   1   4  -4 11290.8 769.802  16
   1   4  -4 10581.2 725.805  12
  -1   4   4 12206.2 717.957  12
   1   4  -3 37832.0 1388.15  12
   1   4  -3 34246.7 1354.95  16
   1   4  -2 8359.68 617.256  12
  -1   4   2 9069.76 625.589  12
   1   4  -1 30819.2 1238.05  12
   1   4  -1 28861.5 1215.39  16
  -1   4   1 29625.8 1214.25  12
   1   4   0 1058.78 222.260  12
  -1   4   0 1376.17 267.847  12
   1   4   1 3883.16 406.946  12
  -1   4  -1 5741.88 508.576  12
   1   4   2 1538.95 242.314  12
  -1   4  -2 2285.60 333.979  12
  -1   4  -2 2092.79 311.125  16
  -1   4  -3 67424.0 2051.23  12
  -1   4  -3 69850.6 2055.73  16
  -1   4  -4 33805.4 1359.77  16
  -1   4  -4 34471.1 1367.61  12
  -1   4  -5 71505.2 2142.33  16
  -1   4  -5 69818.2 2120.41  12
  -1   4  -6 94854.8 2587.00  12
  -1   4  -6 96010.8 2634.66  16
  -1   4  -7 186987. 4182.00  12
  -1   4  -7 185097. 4234.91  16
  -1   4  -8 55141.9 1899.76  16
  -1   4  -9 52427.5 1837.15  16
  -1   4 -10 7910.57 657.186  16
  -1   4 -11 76748.8 2318.12  16
  -1   4 -12 11994.7 786.045  16
  -1   4 -13 14934.0 849.101  16
  -1   4 -13 14291.7 802.415  18
  -1   4 -14 36835.8 1350.48  16
  -1   4 -14 38728.8 1332.90  18
  -1   4 -15 15366.2 733.064  18
  -1   4 -15 13330.2 725.268  16
  -1   4 -16 2286.30 255.210  18
   1   5 -13 4050.20 302.955  18
   1   5 -12 29021.8 974.719  18
   1   5 -11 4371.57 372.957  18
   1   5 -10 2442.84 294.450  18
   1   5  -9 8985.30 572.598  21
   1   5  -9 9354.46 589.380  18
   1   5  -8 1073.29 227.473  21
   1   5  -7 17363.1 893.679  21
   1   5  -6 132.840 136.137  21
   1   5  -5 32373.7 1316.96  21
  -1   5   4 25603.0 1081.22  12
  -1   5   3 4705.45 455.047  12
  -1   5   2 68954.3 2043.85  12
  -1   5   1 38561.2 1463.04  12
  -1   5   0 4450.23 473.802  12
  -1   5  -1 9375.67 690.827  12
  -1   5  -2 31416.2 1326.67  12
   1   5   2 33277.4 1306.29  21
  -1   5  -3 16102.7 911.303  16
   1   5   3 15737.9 851.431  21
  -1   5  -3 16232.4 923.997  12
  -1   5  -4 60913.8 1997.52  16
   1   5   4 70187.5 1947.65  21
  -1   5  -5 29915.9 1300.30  16
  -1   5  -6 23379.6 1121.14  16
  -1   5  -7 23593.8 1123.34  16
  -1   5  -8 14433.7 865.411  16
  -1   5  -9 8554.80 648.374  16
  -1   5  -9 9038.61 566.420  21
  -1   5 -10 28066.9 1161.79  16
  -1   5 -11 2600.95 295.308  18
  -1   5 -11 2275.89 304.038  16
  -1   5 -12 20225.6 788.770  18
  -1   5 -13 36372.3 1042.51  18
   1   6  -6 16612.0 644.151  21
   1   6  -5 2320.46 250.612  21
   1   6  -4 800.318 161.771  21
   1   6  -3 9321.84 527.524  21
   1   6  -2 36693.9 1161.22  21
  -1   6   2 36909.0 1084.90  21
  -1   6   1 6695.14 430.443  21
   1   6  -1 6465.80 441.018  21
   1   6   0 6102.29 421.943  21
  -1   6   0 5575.94 403.899  21
  -1   6  -1 9392.17 535.245  21
   1   6   1 8825.80 494.251  21
  -1   6  -2 11342.1 592.164  21
   1   6   2 11269.2 530.988  21
  -1   6  -3 41399.1 1239.44  21
  -1   6  -4 19671.5 776.516  21
  -1   6  -5-44.6991 105.102  21
  -1   6  -6 10039.0 475.994  21
  -2  -6   3 8844.44 489.326  15
   2  -6  -3 8891.19 497.300  15
   2  -6  -2 23615.3 888.611  15
  -2  -6   2 24810.2 897.909  15
   2  -6  -1 496.721 158.745  15
   2  -6   0 9850.32 560.534  15
   2  -6   1 5063.54 399.138  15
   2  -6   2 11570.1 601.432  15
   2  -6   3 6988.25 450.274  15
   2  -6   4 4892.24 362.000  15
   2  -6   5 14035.7 592.424  15
   2  -5 -13 410.497 119.208  11
   2  -5 -12 6775.13 453.554  11
   2  -5 -11 21521.0 917.800  11
   2  -5 -11 23160.8 912.767  25
   2  -5 -10 10796.0 630.371  25
   2  -5  -9 2164.82 300.575  25
   2  -5  -8 4692.89 436.171  25
   2  -5  -7 3169.46 372.781  25
   2  -5  -7 4336.86 417.208  15
  -2  -5   6 64020.3 1873.28  15
   2  -5  -6 62673.4 1891.19  15
   2  -5  -6 64040.5 1881.64  25
   2  -5  -5 1897.17 303.922  15
  -2  -5   5 2845.55 362.783  15
   2  -5  -5 2589.31 334.584  25
  -2  -5   4 3795.52 430.556  15
   2  -5  -4 3711.46 426.121  15
   2  -5  -3 6342.43 565.590  15
  -2  -5   3 6141.14 558.418  15
  -2  -5   2 5645.70 536.496  15
   2  -5  -2 6290.19 574.894  15
   2  -5  -1 18655.5 1006.31  15
  -2  -5   1 19252.1 1012.74  15
  -2  -5   0 3929.05 458.071  15
   2  -5   0 3774.33 451.989  15
   2  -5   1 2956.22 402.992  15
  -2  -5  -1 3400.87 427.268  15
  -2  -5  -2 10398.2 744.494  15
   2  -5   2 10761.5 759.468  15
  -2  -5  -3 16708.3 947.541  15
   2  -5   3 16038.5 924.154  15
  -2  -5  -4 18518.7 926.716  11
  -2  -5  -4 19039.2 1006.01  15
   2  -5   4 18809.1 1004.96  15
  -2  -5  -5 24245.7 1146.05  15
   2  -5   5 25685.3 1165.02  15
  -2  -5  -5 27478.1 1149.63  11
   2  -5   6 30510.5 1261.75  15
  -2  -5  -6 32070.2 1264.85  11
  -2  -5  -7 1581.02 280.146  11
   2  -5   7 1975.06 306.217  15
   2  -5   8 5987.04 490.829  15
  -2  -5  -8 5170.16 477.934  11
   2  -5   9 15475.7 752.105  15
  -2  -5  -9 15628.6 812.826  11
  -2  -5 -10 13691.5 731.636  11
  -2  -5 -11 14285.3 706.333  11
  -2  -5 -12 4483.69 360.094  11
   2  -4 -16 8877.24 515.927  23
   2  -4 -15 16431.2 738.395  11
   2  -4 -15 17014.4 793.404  23
   2  -4 -14 5990.98 484.149  11
   2  -4 -14 6401.88 507.363  23
   2  -4 -13 5926.39 511.252  23
   2  -4 -13 5555.09 518.739  25
   2  -4 -12 8333.58 652.572  25
   2  -4 -11 30526.7 1313.66  25
   2  -4 -10 13735.0 864.108  25
   2  -4  -9 83467.4 2421.81  25
   2  -4  -8 38963.9 1510.47  25
   2  -4  -7 5883.86 550.933  25
   2  -4  -6 6413.49 547.053  15
  -2  -4   6 6252.35 527.758  15
   2  -4  -6 6920.85 581.764  25
   2  -4  -5 12515.3 776.315  15
   2  -4  -5 14440.8 831.663  25
   2  -4  -4 8712.33 653.005  15
  -2  -4   4 9890.51 670.881  15
   2  -4  -4 9447.14 667.262  25
  -2  -4   3 1.50295 124.247  15
   2  -4  -3 224.628 140.528  15
   2  -4  -3-12.3196 98.2212  25
   2  -4  -2 23434.5 1092.40  15
  -2  -4   2 21679.1 1040.88  15
   2  -4  -1 66069.1 2030.73  15
  -2  -4   1 67999.5 2041.06  15
  -2  -4   0 42829.7 1544.26  15
  -2  -4  -1 10335.2 708.493  15
  -2  -4  -2 11360.3 749.106  15
  -2  -4  -3 63641.0 1996.72  15
  -2  -4  -4 4029.74 453.331  15
  -2  -4  -5 116488. 2992.35  15
  -2  -4  -6 35220.0 1418.28  15
  -2  -4  -7 2100.10 342.153  15
  -2  -4  -8 35640.4 1369.99  25
  -2  -4  -9 12695.7 781.537  25
  -2  -4  -9 10085.8 745.272  11
  -2  -4 -10 732.805 227.137  11
  -2  -4 -11 1353.88 286.732  11
  -2  -4 -11 2072.53 307.616  23
  -2  -4 -12 44959.8 1485.08  23
  -2  -4 -12 41290.3 1535.85  11
  -2  -4 -13 18743.5 937.448  11
  -2  -4 -13 19045.5 892.028  23
  -2  -4 -14 8274.80 546.118  23
  -2  -4 -14 7749.35 549.216  11
  -2  -4 -15 449.643 142.306  23
  -2  -4 -15 54.4156 94.6816  11
  -2  -4 -16 3725.17 307.964  23
  -2  -4 -16 4228.64 307.567  11
   2  -3 -19 1646.55 223.578  23
   2  -3 -18 6859.12 491.266  23
   2  -3 -17 27915.3 1128.88  23
   2  -3 -16 2527.63 363.479  23
   2  -3 -15 4777.17 496.888  23
   2  -3 -14 17419.9 975.852  25
   2  -3 -13 4057.22 470.812  25
   2  -3 -12 22884.3 1128.43  25
   2  -3 -11 16731.7 946.423  25
   2  -3 -10 15909.0 901.774  25
   2  -3  -9 55854.1 1808.20  25
  -2  -3   8 1024.04 249.346   4
   2  -3  -8 1152.57 249.112  25
  -2  -3   7 19599.1 992.857   4
  -2  -3   6 8888.62 639.487   4
  -2  -3   5 15136.2 822.412   4
  -2  -3   4 77260.6 2125.06   4
  -2  -3   3 31143.4 1182.31   4
  -2  -3   2 100843. 2470.90   4
  -2  -3   1 114769. 2693.95   4
  -2  -3   0 30784.0 1122.63   4
   2  -3   1 6611.74 439.162   4
  -2  -3  -1 5867.48 452.825   4
   2  -3   2 21508.8 866.598   4
  -2  -3  -2 21834.4 904.389   4
   2  -3   3 22671.1 926.947   4
  -2  -3  -3 22778.4 917.004   4
   2  -3   4 38650.5 1324.06   4
  -2  -3  -4 40781.5 1294.16   4
   2  -3   5 5180.55 458.762   4
   2  -3   6 107088. 2675.62   4
   2  -3   7 88348.5 2401.52   4
   2  -3   8 70568.7 2148.82   4
  -2  -3  -8 78004.0 2113.55  25
  -2  -3  -9 36393.5 1340.80  25
  -2  -3  -9 26762.4 1150.73  23
  -2  -3 -10 113060. 2896.13  25
  -2  -3 -10 113828. 2846.87  23
  -2  -3 -11 7668.86 625.956  25
  -2  -3 -11 8810.38 653.474  23
  -2  -3 -11 7480.81 622.121  11
  -2  -3 -12 13872.9 847.014  23
  -2  -3 -12 14178.7 863.335  11
  -2  -3 -13 18068.6 976.832  23
  -2  -3 -13 16784.1 942.714  11
  -2  -3 -14 5801.00 527.136  11
  -2  -3 -14 5971.86 553.172  23
  -2  -3 -15 1953.95 296.507  11
  -2  -3 -15 1843.78 316.527  23
  -2  -3 -16 382.018 136.948  11
  -2  -3 -16 197.589 151.993  23
  -2  -3 -17 3905.93 398.101  23
  -2  -3 -18 34492.2 1144.31  23
  -2  -3 -19 20470.5 743.696  23
   2  -2 -20 8954.87 496.257  23
   2  -2 -20 9479.11 538.386  26
   2  -2 -19 27685.5 1069.50  26
   2  -2 -19 26926.9 1038.94  23
   2  -2 -18 4853.76 457.529  23
   2  -2 -18 5586.87 492.943  26
   2  -2 -17 11788.0 752.161  26
   2  -2 -17 12659.5 787.596  23
   2  -2 -16 6600.86 570.578  26
   2  -2 -16 6403.84 575.025  23
   2  -2 -15 3006.59 388.058  26
   2  -2 -14 113930. 2939.20  25
   2  -2 -14 114627. 2919.12  26
   2  -2 -13 21108.8 1038.14  25
   2  -2 -13 20646.5 1004.65  26
   2  -2 -12 5710.35 502.545  25
   2  -2 -12 3822.30 408.661  26
  -2  -2  11 10222.9 697.207   4
  -2  -2  10 117457. 2879.20   4
  -2  -2   9 87541.7 2291.27   4
  -2  -2   8 12872.6 708.982   4
  -2  -2   7 65453.5 1791.68   4
  -2  -2   6 15202.2 724.681   4
  -2  -2   5 96305.2 2236.80   4
  -2  -2   4 41366.0 1232.33   4
  -2  -2   3 158646. 3196.90   4
  -2  -2   2 317406. 5710.30   4
  -2  -2   1 73845.2 1737.87   4
   2  -2   0 45453.8 1093.62   4
  -2  -2   0 46659.6 1241.87   4
   2  -2   1 22813.9 718.360   4
  -2  -2  -1 22498.5 777.877   4
  -2  -2  -2 64008.5 1541.94   4
   2  -2   2 64158.2 1509.92   4
   2  -2   3 166104. 3261.09   4
  -2  -2  -3 167770. 3242.66   4
  -2  -2  -4 163769. 3207.47   4
   2  -2   4 158628. 3266.09   4
  -2  -2  -4 168093. 3205.87   8
  -2  -2  -5 160464. 3112.91   8
   2  -2   5 155392. 3252.57   4
  -2  -2  -6 111610. 2343.13   8
   2  -2   6 107992. 2526.28   4
  -2  -2  -7 155731. 3065.77   8
   2  -2   7 147703. 3301.23   4
   2  -2   8 30194.1 1173.00   4
   2  -2   9 11195.5 709.590   4
   2  -2  10 14598.5 838.603   4
  -2  -2 -11 26232.5 1111.72  23
   2  -2  11 23521.3 1135.98   4
  -2  -2 -12 20960.8 1017.34  23
  -2  -2 -12 19595.6 935.044  26
  -2  -2 -12 22121.7 1010.72  11
  -2  -2 -13 24906.2 1100.11  26
  -2  -2 -13 25867.3 1123.72  11
  -2  -2 -13 25353.7 1157.38  23
  -2  -2 -14 32908.3 1295.38  26
  -2  -2 -14 29197.8 1290.79  23
  -2  -2 -15 14499.5 879.273  23
  -2  -2 -15 16129.2 889.688  26
  -2  -2 -16 31611.7 1276.72  26
  -2  -2 -16 31188.9 1322.35  23
  -2  -2 -17 20881.8 985.115  26
  -2  -2 -17 20890.4 1030.33  23
  -2  -2 -18 15855.3 836.604  23
  -2  -2 -18 16065.4 807.956  26
  -2  -2 -19 2117.60 267.090  26
  -2  -2 -19 1926.13 268.294  23
  -2  -2 -20 11458.0 557.171  23
   2  -1 -21 47446.8 1387.85  26
   2  -1 -21 48660.3 1357.10  22
   2  -1 -20 3131.24 341.640  22
   2  -1 -20 3622.62 378.224  26
   2  -1 -19 9809.83 667.984  26
   2  -1 -19 10234.7 668.361  22
   2  -1 -18 2139.87 312.359  22
   2  -1 -18 1625.27 297.114  26
   2  -1 -17 24244.1 1123.68  20
   2  -1 -17 24712.9 1098.83  23
   2  -1 -17 24882.7 1168.73  26
   2  -1 -16 40922.1 1511.10  20
   2  -1 -16 38171.6 1513.56  26
   2  -1 -15 33741.5 1329.70  20
   2  -1 -15 34764.4 1394.03  26
   2  -1 -14 63902.4 1972.15  26
   2  -1 -14 65156.0 1924.87  20
   2  -1 -13 11167.9 673.516  20
   2  -1 -13 10251.1 682.407  26
   2  -1 -13 11245.5 739.034   6
   2  -1 -12 124030. 3051.30   6
  -2  -1  12 134338. 3025.54   4
  -2  -1  11 77064.2 2018.35   4
   2  -1 -11 74818.3 2056.46   6
   2  -1 -10 75102.6 2007.77   6
  -2  -1  10 79007.0 1991.08   4
   2  -1  -9 29797.9 1057.26   6
  -2  -1   9 29462.1 1023.86   4
   2  -1  -8 160587. 3280.46   6
  -2  -1   8 164754. 3275.43   4
  -2  -1   7 47409.6 1275.98   4
   2  -1  -7 47487.5 1277.69   6
  -2  -1   6 409098. 7046.81   4
   2  -1  -6 407429. 7031.67   6
  -2  -1   5 16553.8 599.489   4
   2  -1  -5 15988.4 569.303   6
  -2  -1   4 130896. 2517.23   4
   2  -1  -3 1447.69 151.075   5
  -2  -1   3 1038.26 130.404   4
   2  -1  -2 227220. 3759.49   5
   2  -1  -2 211781. 3430.25   4
   2  -1  -1 547427. 8915.74   5
   2  -1  -1 543087. 8743.55   4
   2  -1   0 345474. 5709.81   5
   2  -1   1 378226. 6171.07   5
   2  -1   2 456332. 7332.37   5
  -2  -1  -2 450816. 7315.80   7
  -2  -1  -3 501864. 8177.87   7
   2  -1   4 65474.5 1402.08   2
  -2  -1  -4 66475.5 1314.21   1
  -2  -1  -4 64803.0 1429.19   8
   2  -1   5 30416.3 804.093   2
  -2  -1  -5 30754.0 707.681   1
  -2  -1  -5 29704.3 840.984   8
  -2  -1  -5 28769.5 800.007   7
   2  -1   6 19781.5 616.824   2
  -2  -1  -6 19736.9 676.154   8
  -2  -1  -6 19195.8 655.108   7
  -2  -1  -7 48622.9 1274.43   8
  -2  -1  -7 49869.0 1281.70   7
  -2  -1  -8 273417. 5057.43   8
  -2  -1  -8 284167. 5133.52   7
  -2  -1  -9 98396.1 2220.80   8
  -2  -1  -9 99826.0 2297.97   7
  -2  -1 -10 10634.5 616.149   7
  -2  -1 -10 10093.5 557.290   8
  -2  -1 -11 50508.0 1581.21   7
  -2  -1 -11 50824.6 1483.55   8
  -2  -1 -12 10404.4 678.306   7
  -2  -1 -13 24909.5 1091.35  26
  -2  -1 -13 27294.4 1113.24  22
  -2  -1 -13 25632.0 1047.21  20
  -2  -1 -13 25112.8 1102.25  23
  -2  -1 -13 26590.3 1169.50   7
  -2  -1 -14 8276.72 625.191  23
  -2  -1 -14 7697.25 603.440  26
  -2  -1 -14 9118.89 644.090  22
  -2  -1 -14 8038.96 582.832  20
  -2  -1 -15 14556.4 846.687  22
  -2  -1 -15 15044.7 869.675  26
  -2  -1 -15 14651.1 830.272  20
  -2  -1 -15 14762.2 860.201  23
  -2  -1 -16 47681.8 1663.86  22
  -2  -1 -16 47335.9 1654.71  23
  -2  -1 -16 46899.6 1674.46  26
  -2  -1 -16 49603.8 1640.52  20
  -2  -1 -17 87487.8 2379.86  23
  -2  -1 -17 84946.2 2303.89  20
  -2  -1 -17 83585.1 2388.19  26
  -2  -1 -17 84582.7 2373.76  22
  -2  -1 -18 77370.4 2141.77  23
  -2  -1 -18 75048.9 2163.12  22
  -2  -1 -18 78188.1 2108.01  20
  -2  -1 -18 76540.9 2203.80  26
  -2  -1 -19 19962.5 921.318  22
  -2  -1 -19 19688.6 879.821  23
  -2  -1 -19 18851.2 852.510  20
  -2  -1 -19 20204.7 949.844  26
  -2  -1 -20 11996.6 658.258  26
  -2  -1 -20 12285.3 591.342  23
   2   0 -22 8434.39 454.940  22
   2   0 -21 39307.9 1263.77  22
   2   0 -21 40196.4 1231.53  26
   2   0 -20 28906.9 1114.45  26
   2   0 -20 29290.5 1152.96  22
   2   0 -19 27936.8 1179.95  20
   2   0 -19 27100.6 1147.60  26
   2   0 -19 27722.6 1181.53  22
   2   0 -18 2706.40 371.232  20
   2   0 -18 2724.43 358.718  26
   2   0 -17 1735.86 309.815  26
   2   0 -17 1895.23 322.397  20
   2   0 -16 51064.2 1745.23  20
   2   0 -16 53512.1 1787.25  26
   2   0 -15 82302.4 2331.20  26
   2   0 -15 84036.5 2333.60  20
   2   0 -14 22953.7 1050.85  26
   2   0 -14 23801.2 1061.46  20
   2   0 -13 3190.28 402.532   6
   2   0 -12 28182.2 1175.81   6
   2   0 -11 99285.2 2503.04   6
   2   0 -10 142020. 3183.34   6
   2   0 -10 137972. 3118.76   7
   2   0  -9 212628. 4264.14   7
   2   0  -9 213960. 4324.34   6
   2   0  -8 170087. 3440.46   6
  -2   0   8 175037. 3213.35   4
   2   0  -8 168061. 3384.16   7
  -2   0   7 12654.7 465.136   4
   2   0  -7 11530.9 551.922   6
   2   0  -7 11497.5 526.665   7
  -2   0   6 750.240 101.277   4
   2   0  -6 621.917 121.343   7
   2   0  -6 570.548 121.873   6
   2   0  -5 1156.64 136.880   7
  -2   0   5 1232.78 112.448   4
  -2   0   4 511315. 8304.04   4
  -2   0   3 262242. 4355.27   4
   2   0  -3 267448. 4412.12   1
  -2   0   2 359797. 5925.15   4
   2   0  -2 375278. 6008.87   1
   2   0  -1 223772. 3652.06   1
  -2   0   1 212831. 3568.78   4
   2   0   0 61097.0 1169.11   1
   2   0   1 301082. 4974.55   1
   2   0   2 189300. 3147.03   9
   2   0   2 183805. 3161.50   1
   2   0   3 181587. 3020.89   9
   2   0   3 175492. 3032.64   1
   2   0   4 271382. 4623.61   1
   2   0   4 289698. 4640.17   9
  -2   0  -5 111663. 2267.79   7
  -2   0  -5 113993. 2271.92   8
   2   0   5 116936. 2034.26   1
  -2   0  -6 82309.5 1837.53   8
  -2   0  -6 84485.6 1871.68   7
  -2   0  -7 58317.7 1442.83   8
  -2   0  -7 58630.7 1482.21   7
  -2   0  -7 61696.0 1358.01   3
  -2   0  -8 1395.93 204.497   7
  -2   0  -8 1962.65 186.123   3
  -2   0  -8 1444.32 192.210   8
  -2   0  -9 6191.70 423.648   8
  -2   0  -9 6770.87 366.295   3
  -2   0  -9 5824.36 434.393   7
  -2   0 -10 102885. 2391.34   8
  -2   0 -10 103006. 2487.39   7
  -2   0 -11 9800.63 634.656   7
  -2   0 -11 9916.03 605.151   8
  -2   0 -12 2242.92 322.273   7
  -2   0 -13 6293.96 505.274  26
  -2   0 -13 6358.38 551.492   7
  -2   0 -13 5212.31 459.944  22
  -2   0 -13 4891.92 458.387  19
  -2   0 -14 20513.9 994.996  26
  -2   0 -14 20875.3 994.311  20
  -2   0 -14 21277.4 1016.49  19
  -2   0 -14 20319.1 990.149  22
  -2   0 -15 23067.8 1086.81  20
  -2   0 -15 22829.9 1088.02  22
  -2   0 -15 22367.0 1075.48  26
  -2   0 -15 23761.5 1106.08  19
  -2   0 -16 58331.8 1881.18  19
  -2   0 -16 54029.3 1823.26  26
  -2   0 -16 57603.7 1878.36  22
  -2   0 -16 55611.7 1839.92  20
  -2   0 -17 5324.26 525.991  22
  -2   0 -17 5391.61 523.257  26
  -2   0 -17 5292.35 513.043  20
  -2   0 -17 5912.99 539.935  19
  -2   0 -18 91952.7 2527.29  22
  -2   0 -18 94269.5 2513.38  26
  -2   0 -18 94546.1 2522.99  20
  -2   0 -19 5389.32 483.787  20
  -2   0 -19 5128.17 486.555  22
  -2   0 -19 4775.65 458.574  26
  -2   0 -20 14487.7 735.544  26
  -2   0 -20 14362.6 727.663  20
  -2   0 -21 643.544 147.517  20
   2   1 -21 47788.3 1345.78  22
   2   1 -20 3286.99 347.929  20
   2   1 -20 3407.06 354.524  22
   2   1 -19 10539.9 667.201  20
   2   1 -19 9844.08 651.834  22
   2   1 -18 2002.55 283.962  26
   2   1 -18 2570.75 352.932  22
   2   1 -18 1841.13 303.757  20
   2   1 -18 1847.12 284.217  18
   2   1 -17 24869.4 1086.40  18
   2   1 -17 23601.1 1109.10  20
   2   1 -17 25694.8 1093.85  26
   2   1 -16 44149.3 1509.14  26
   2   1 -16 41255.1 1525.54  20
   2   1 -16 42709.1 1517.09  18
   2   1 -15 38700.1 1441.23  20
   2   1 -15 39445.7 1399.84  26
   2   1 -15 37218.5 1403.26  18
   2   1 -14 67692.0 1973.92  20
   2   1 -14 66123.8 1953.92  18
   2   1 -13 12109.1 701.304  20
   2   1 -13 12763.8 774.593   7
   2   1 -13 10144.2 649.994  18
   2   1 -13 11130.4 751.608   6
   2   1 -12 121291. 3017.90   6
   2   1 -12 131303. 3041.46   7
   2   1 -11 69440.2 1990.31   6
   2   1 -11 74887.3 1995.62   7
   2   1 -10 72447.5 1988.89   6
   2   1 -10 77519.3 1958.74   7
   2   1  -9 29501.6 1014.75   7
   2   1  -9 30334.1 957.699  10
   2   1  -9 28435.6 1049.03   6
   2   1  -8 160374. 3186.08   7
   2   1  -8 156813. 3261.27   6
   2   1  -8 161029. 3136.89  10
   2   1  -7 44900.4 1268.02   6
   2   1  -7 46222.8 1218.25  10
   2   1  -7 48481.3 1232.64   7
   2   1  -7 47408.9 1129.96   2
   2   1  -6 412456. 6870.73   7
   2   1  -6 395432. 6915.40  10
   2   1  -6 401225. 6968.63   6
   2   1  -6 400646. 6820.96   2
   2   1  -5 15719.1 518.582   7
   2   1  -5 15167.8 567.477   6
   2   1  -4 133265. 2412.46   5
   2   1  -4 133659. 2411.36   7
   2   1  -3 1470.67 121.644   5
   2   1  -3 1298.14 102.353   7
   2   1  -2 238280. 3900.95   7
  -2   1   1 551716. 9004.13   3
  -2   1   0 336916. 5646.13   3
  -2   1  -1 371267. 6131.52   8
  -2   1  -2 459726. 7602.36   8
  -2   1  -3 518591. 8475.65   8
   2   1   3 500762. 8495.17   9
  -2   1  -4 67065.5 1451.86   8
   2   1   4 64340.0 1426.80   9
  -2   1  -4 61989.6 1422.75   3
   2   1   5 29586.0 853.008   9
  -2   1  -5 28956.8 880.418   8
  -2   1  -5 29361.0 863.104   3
   2   1   5 32016.4 733.666   2
  -2   1  -6 17238.5 682.752   8
   2   1   6 19010.9 658.163   9
  -2   1  -6 17369.1 656.749   3
  -2   1  -7 48516.6 1272.12   3
  -2   1  -7 46695.1 1332.68   7
   2   1   8 304146. 5241.36   9
  -2   1  -8 291940. 5270.90   3
  -2   1  -9 97142.9 2368.20   7
  -2   1  -9 100448. 2220.22   3
  -2   1 -10 10945.2 658.286   7
  -2   1 -11 48226.6 1597.58   7
  -2   1 -12 11821.6 763.775   7
  -2   1 -13 26805.4 1086.56  26
  -2   1 -13 26498.3 1143.00  19
  -2   1 -13 26526.1 1102.09  22
  -2   1 -14 7185.30 574.041  22
  -2   1 -14 7226.49 562.129  26
  -2   1 -15 14408.6 846.365  22
  -2   1 -15 14631.9 870.268  19
  -2   1 -15 15686.0 855.555  26
  -2   1 -16 48457.3 1622.33  26
  -2   1 -16 48024.5 1664.60  22
  -2   1 -16 45575.2 1664.14  20
  -2   1 -16 47399.3 1697.58  19
  -2   1 -17 83403.0 2262.77  26
  -2   1 -17 81492.6 2342.92  20
  -2   1 -17 81807.6 2316.37  22
  -2   1 -17 80661.1 2355.01  19
  -2   1 -18 73444.7 2139.44  20
  -2   1 -18 71661.9 2095.12  22
  -2   1 -18 75196.9 2047.63  26
  -2   1 -19 18352.9 883.087  22
  -2   1 -19 18769.2 910.552  20
  -2   1 -20 11833.3 651.608  20
  -2   1 -21 14114.5 627.471  20
   2   2 -20 8697.14 446.568  18
   2   2 -19 26739.6 962.154  20
   2   2 -19 25749.5 969.140  18
   2   2 -18 5171.69 427.359  22
   2   2 -18 5322.77 458.989  18
   2   2 -18 5822.34 457.207  20
   2   2 -17 11912.2 740.142  18
   2   2 -17 12466.2 719.275  20
   2   2 -17 12203.2 702.071  22
   2   2 -16 7903.55 579.071  20
   2   2 -16 6545.23 565.991  18
   2   2 -15 3062.44 367.240  20
   2   2 -15 3203.30 399.592  18
   2   2 -14 120772. 2834.79  20
   2   2 -14 107861. 2863.98  18
   2   2 -13 20211.6 997.777  18
   2   2 -12 5384.89 483.464  18
  -2   2  11 10026.0 659.068   9
   2   2 -11 9877.59 644.065   6
  -2   2  10 114526. 2790.24   9
   2   2 -10 119531. 2752.78  10
   2   2 -10 115297. 2725.40   6
   2   2  -9 83822.1 2156.45  10
   2   2  -9 84339.0 2102.50   6
  -2   2   9 85263.9 2207.17   9
   2   2  -8 12688.3 622.768   6
  -2   2   8 12735.3 690.758   9
   2   2  -7 63783.5 1640.90   2
   2   2  -7 64253.9 1600.19   6
  -2   2   7 63469.1 1746.99   9
   2   2  -6 13860.1 634.746   2
   2   2  -6 14294.7 584.305   6
   2   2  -5 92820.8 1937.82   9
   2   2  -5 94416.4 1935.33   6
   2   2  -5 90192.6 2097.54   2
   2   2  -4 39357.0 1180.15   2
   2   2  -4 42602.1 1103.58   9
   2   2  -4 42060.4 1003.58   6
   2   2  -3 154281. 3133.84   2
   2   2  -3 158603. 3036.49   9
   2   2  -2 320281. 5672.28   9
   2   2  -2 322002. 5770.02   2
   2   2  -1 70155.2 1671.10   2
   2   2  -1 67541.7 1614.51   9
   2   2   0 45425.7 1231.80   2
   2   2   0 43570.6 1208.94   9
   2   2   1 21852.2 792.798   9
  -2   2  -1 22138.6 717.697   9
   2   2   1 22139.6 785.855   2
  -2   2  -2 61899.6 1412.15   9
   2   2   2 62719.5 1581.44   9
   2   2   2 64986.7 1549.89   2
   2   2   3 164848. 3184.50   2
   2   2   3 161098. 3274.02   9
  -2   2  -3 163289. 2993.53   9
   2   2   4 156260. 3220.89   9
   2   2   4 157907. 3066.47   2
   2   2   5 154292. 3313.50   9
   2   2   5 169173. 3147.38   2
   2   2   6 110293. 2512.12   9
  -2   2  -7 146714. 3123.92   7
   2   2   7 150206. 3195.22   9
  -2   2  -8 32437.6 1152.89   7
   2   2   8 31759.1 1146.57   9
   2   2   9 11884.1 676.549   9
  -2   2  -9 11723.4 688.491   7
   2   2  10 14910.9 781.122   9
  -2   2 -10 13727.3 783.834   7
  -2   2 -11 25314.4 1128.02   7
  -2   2 -12 19107.3 943.520  19
  -2   2 -13 24946.6 1118.10  19
  -2   2 -14 31599.4 1258.71  18
  -2   2 -14 32348.7 1319.85  19
  -2   2 -15 14451.4 863.724  19
  -2   2 -15 14613.5 805.955  18
  -2   2 -16 30136.1 1173.89  22
  -2   2 -16 30124.5 1265.07  20
  -2   2 -17 19915.9 972.360  20
  -2   2 -18 13797.0 754.936  20
  -2   2 -19 1924.64 265.724  20
  -2   2 -20 10909.1 537.158  20
   2   3 -19 1179.90 175.093  18
   2   3 -18 6487.06 451.536  18
   2   3 -17 28349.1 1104.61  18
   2   3 -16 2821.51 362.576  18
   2   3 -15 4267.36 454.715  18
   2   3 -14 14990.1 880.020  18
   2   3 -13 3494.51 425.226  16
   2   3 -13 3486.57 424.910  18
   2   3 -12 20843.4 1067.91  16
   2   3 -12 21629.4 1063.29  18
   2   3 -11 16072.6 921.439  16
   2   3 -10 15658.0 895.584  16
   2   3  -9 56878.4 1826.94  16
  -2   3   8 978.240 243.269   9
   2   3  -8 1132.05 234.617  16
  -2   3   7 18929.8 967.439   9
  -2   3   6 8748.16 632.944   9
  -2   3   5 13085.2 760.422   9
  -2   3   4 75469.4 2085.22   9
   2   3  -3 31414.5 1097.47   9
  -2   3   3 30043.8 1158.61   9
   2   3  -2 96752.7 2326.30   9
  -2   3   2 94850.9 2369.44   9
   2   3  -1 106874. 2538.28   9
  -2   3   1 109687. 2561.54   9
   2   3   0 28565.5 1095.58   9
  -2   3   0 29394.6 1068.58   9
   2   3   1 6376.84 498.658   9
  -2   3  -1 6183.09 447.063   9
   2   3   2 20693.3 942.966   9
   2   3   3 20682.2 961.934   9
   2   3   4 37871.3 1372.78   9
   2   3   5 5029.59 474.490   9
   2   3   6 103453. 2670.39   9
   2   3   7 86514.8 2407.67   9
  -2   3  -8 73072.8 2094.96  16
   2   3   8 74945.6 2207.81   9
  -2   3  -9 35868.6 1374.29  16
  -2   3 -10 109817. 2829.64  16
  -2   3 -11 6478.10 564.855  16
  -2   3 -12 13672.5 835.610  16
  -2   3 -13 16135.4 903.371  16
  -2   3 -14 6091.92 528.875  16
  -2   3 -14 4075.70 440.830  18
  -2   3 -15 2136.40 298.743  20
  -2   3 -15 2290.95 316.577  18
  -2   3 -15 1509.93 271.929  16
  -2   3 -16 188.716 107.598  18
  -2   3 -16 123.605 102.379  20
  -2   3 -17 2897.07 299.653  18
  -2   3 -17 3478.12 321.763  20
  -2   3 -18 33207.0 975.749  20
   2   4 -17 10219.8 481.574  18
   2   4 -16 8457.43 498.862  18
   2   4 -15 16007.1 768.829  18
   2   4 -14 5392.27 463.935  18
   2   4 -13 5272.52 485.351  18
   2   4 -12 7345.39 625.918  16
   2   4 -12 8209.85 620.256  18
   2   4 -11 26409.1 1268.04  16
   2   4 -11 29570.6 1235.23  18
   2   4 -10 11740.8 832.404  16
   2   4  -9 71685.7 2336.73  16
   2   4  -9 82735.6 2238.10  21
   2   4  -8 35654.2 1369.65  21
   2   4  -8 32068.0 1444.31  16
   2   4  -7 3679.69 450.307  16
   2   4  -6 5239.90 543.061  16
  -2   4   5 13656.1 772.352  12
   2   4  -5 9651.48 741.316  16
  -2   4   4 6105.47 521.036  12
   2   4  -4 6789.97 601.127  16
   2   4  -3 23.0676 132.401  16
  -2   4   3 164.621 136.728  12
  -2   4   2 22837.1 1058.49  12
   2   4  -2 21378.8 1066.28  16
   2   4  -2 22160.7 1044.29  12
   2   4  -1 68251.4 2016.74  12
  -2   4   1 70049.7 2066.07  12
   2   4   0 35661.1 1340.93  12
  -2   4   0 39449.3 1458.69  12
  -2   4  -1 10004.9 692.713  12
   2   4   1 10700.8 670.021  12
  -2   4  -2 11294.2 704.459  16
  -2   4  -2 10393.2 707.862  12
  -2   4  -3 63057.9 1932.77  16
  -2   4  -3 63736.2 1981.59  12
  -2   4  -4 3388.51 409.357  16
  -2   4  -4 3490.23 415.821  12
  -2   4  -5 119237. 2991.58  16
  -2   4  -5 115663. 2980.40  12
  -2   4  -6 32861.5 1357.54  16
  -2   4  -6 31378.0 1316.06  12
  -2   4  -7 1650.10 309.367  16
  -2   4  -7 1734.83 304.053  12
  -2   4  -8 31507.1 1356.40  16
  -2   4  -9 10966.7 776.337  16
  -2   4 -10 837.124 249.778  16
  -2   4 -11 2094.46 342.434  16
  -2   4 -12 39384.8 1497.77  16
  -2   4 -13 15915.9 872.152  16
  -2   4 -14 6640.42 519.513  16
  -2   4 -14 5854.41 469.575  18
  -2   4 -15 339.247 149.801  16
  -2   4 -15 351.360 141.215  18
  -2   4 -16 3701.86 298.418  18
   2   5 -13 1072.81 157.899  18
   2   5 -12 7240.09 434.314  18
   2   5 -11 22081.3 851.019  18
   2   5 -10 11053.5 578.218  21
   2   5 -10 10892.6 601.447  18
   2   5  -9 1602.94 254.004  21
   2   5  -9 1930.82 265.600  18
   2   5  -8 3882.35 397.501  21
   2   5  -8 4283.16 389.538  18
   2   5  -7 3846.21 412.997  21
   2   5  -7 4236.87 388.484  18
   2   5  -6 57781.5 1829.11  21
   2   5  -5 2116.78 335.641  21
  -2   5   4 3728.56 408.147  12
   2   5  -4 4059.91 448.114  21
   2   5  -3 6550.74 580.437  21
  -2   5   3 7067.86 567.901  12
  -2   5   2 6393.94 549.704  12
   2   5  -2 5958.54 549.764  21
   2   5  -1 17411.7 950.282  21
  -2   5   1 19134.9 986.862  12
   2   5   0 3738.37 432.621  21
  -2   5   0 3700.79 426.770  12
   2   5   1 2746.99 377.813  21
  -2   5  -1 3108.03 407.560  12
  -2   5  -2 11097.7 758.488  12
   2   5   2 11135.2 723.206  21
  -2   5  -3 15431.5 892.266  12
   2   5   3 16857.6 865.125  21
  -2   5  -4 15694.8 884.122  16
  -2   5  -4 17332.5 942.158  12
  -2   5  -5 21355.1 1048.76  16
  -2   5  -6 26571.7 1179.17  16
  -2   5  -7 1671.81 287.055  16
  -2   5  -8 3427.52 401.048  16
  -2   5  -9 13235.4 776.236  16
  -2   5  -9 14341.0 702.453  21
  -2   5 -10 11129.6 682.363  16
  -2   5 -11 11049.1 647.632  16
  -2   5 -11 11402.9 605.659  18
  -2   5 -12 3907.67 354.561  16
  -2   5 -12 4221.14 336.722  18
  -2   5 -13 27377.7 846.206  18
   2   6  -6 2533.16 236.065  21
   2   6  -5 18002.7 704.135  21
   2   6  -4 11962.3 579.553  21
   2   6  -3 8293.91 485.755  21
   2   6  -2 22339.1 850.140  21
  -2   6   2 22361.7 783.846  21
   2   6  -1 183.508 98.9423  21
  -2   6   1 226.550 100.121  21
   2   6   0 10376.3 543.414  21
  -2   6   0 10724.9 557.063  21
  -2   6  -1 4367.47 357.356  21
   2   6   1 4848.70 350.007  21
  -2   6  -2 10480.7 558.681  21
   2   6   2 11660.3 521.977  21
  -2   6  -3 6241.56 418.043  21
  -2   6  -4 4059.52 327.461  21
  -2   6  -5 11995.9 545.497  21
   3  -6  -3 13694.3 588.650  15
   3  -6  -2 24691.2 866.993  15
   3  -6  -1 9063.44 509.230  15
   3  -6   0 24335.3 891.126  15
   3  -6   1 2250.01 254.518  15
   3  -6   2 22193.0 835.168  15
   3  -6   3 2288.59 250.249  15
   3  -6   4 4191.40 319.228  15
   3  -5 -12 1560.01 223.617  11
   3  -5 -11 2861.13 307.605  25
   3  -5 -10 33920.4 1191.83  25
   3  -5  -9 26815.1 1073.80  25
   3  -5  -8 7108.01 542.009  25
   3  -5  -7 57.6449 145.973  25
   3  -5  -6 7303.02 546.053  15
   3  -5  -6 6894.99 546.364  25
   3  -5  -5 39595.9 1433.75  15
  -3  -5   5 42759.8 1457.31  15
   3  -5  -5 40394.9 1431.93  25
  -3  -5   4 26302.9 1135.89  15
   3  -5  -4 25944.8 1104.29  25
   3  -5  -4 26410.5 1155.22  15
   3  -5  -3 59591.5 1898.30  15
  -3  -5   3 59797.2 1879.46  15
  -3  -5   2 18517.1 970.335  15
   3  -5  -2 17331.8 955.737  15
   3  -5  -1 19860.5 1034.56  15
  -3  -5   1 20974.9 1051.84  15
  -3  -5   0 100892. 2701.97  15
   3  -5   0 99086.8 2705.90  15
  -3  -5  -1 81559.9 2361.53  15
   3  -5   1 80628.8 2370.87  15
  -3  -5  -2 22583.6 1110.19  15
   3  -5   2 23335.3 1132.20  15
  -3  -5  -3 63233.9 2013.19  15
   3  -5   3 64566.7 2037.18  15
  -3  -5  -4 12811.8 736.961  11
   3  -5   4 12021.8 795.667  15
   3  -5   5 17838.1 960.499  15
  -3  -5  -5 20380.0 952.589  11
   3  -5   6 4560.99 464.321  15
  -3  -5  -6 4730.20 453.943  11
   3  -5   7 10445.6 680.043  15
  -3  -5  -7 10479.4 666.856  11
   3  -5   8 1154.22 232.881  15
  -3  -5  -8 1196.59 237.506  11
   3  -5   9 4569.54 397.053  15
  -3  -5  -9 4100.22 402.452  11
   3  -5  10 2592.59 267.682  15
  -3  -5 -10 2351.15 294.089  11
  -3  -5 -11 3543.70 333.121  11
  -3  -5 -12 1446.06 199.690  11
   3  -4 -16 36133.2 1127.55  23
   3  -4 -15 6767.28 484.007  23
   3  -4 -15 6576.66 437.564  11
   3  -4 -14 7027.96 524.789  23
   3  -4 -14 6563.64 494.213  11
   3  -4 -14 6378.95 521.193  25
   3  -4 -13 12531.9 769.890  25
   3  -4 -12 6345.52 567.012  25
   3  -4 -11 26891.7 1225.88  25
   3  -4 -10 9508.37 718.433  25
   3  -4  -9 38058.1 1514.13  25
   3  -4  -8 47547.5 1718.85  25
   3  -4  -7 21651.3 1088.05  25
   3  -4  -6 17902.6 975.431  25
  -3  -4   5 28131.9 1165.95  15
   3  -4  -5 26411.9 1155.11  15
   3  -4  -5 26141.7 1184.55  25
   3  -4  -4 892.755 214.362  15
   3  -4  -4 1032.47 220.052  25
   3  -4  -3 40857.4 1493.82  25
   3  -4  -3 40727.8 1510.28  15
  -3  -4   3 42835.5 1513.45  15
  -3  -4   2 3147.71 388.439  15
   3  -4  -2 3071.19 384.642  15
   3  -4  -2 2209.20 321.296  25
  -3  -4   1 45409.7 1596.56  15
   3  -4  -1 45295.8 1547.08  25
  -3  -4   0 11767.6 756.796  15
  -3  -4  -1 39451.5 1486.33  15
  -3  -4  -2 32180.1 1330.97  15
  -3  -4  -3 49242.0 1717.74  15
  -3  -4  -4 3794.41 448.054  15
  -3  -4  -5 35841.8 1459.49  15
  -3  -4  -5 39214.7 1476.36  11
  -3  -4  -6 92602.4 2590.53  15
  -3  -4  -6 91143.4 2546.23  11
  -3  -4  -7 51349.0 1785.97  11
  -3  -4  -8 11427.7 784.859  11
  -3  -4  -9 32674.5 1380.93  11
  -3  -4 -10 15798.3 923.372  11
  -3  -4 -11 12074.7 794.440  11
  -3  -4 -11 14190.9 765.675  23
  -3  -4 -12 27353.4 1079.80  23
  -3  -4 -12 23758.8 1106.72  11
  -3  -4 -13 17666.1 823.377  23
  -3  -4 -13 15791.2 843.523  11
  -3  -4 -14 12410.3 646.112  23
  -3  -4 -14 11836.0 672.230  11
  -3  -4 -15 3872.92 338.407  11
  -3  -4 -15 3792.58 324.637  23
   3  -3 -19 19203.8 727.886  23
   3  -3 -18 7358.19 494.289  23
   3  -3 -17 25725.2 943.356  26
   3  -3 -17 23985.2 1031.01  23
   3  -3 -16 26172.1 1015.70  26
   3  -3 -16 22231.3 1056.03  23
   3  -3 -15 14953.5 779.818  26
   3  -3 -15 12745.5 802.716  25
   3  -3 -14 18844.2 1007.63  25
   3  -3 -13 9259.77 704.869  25
   3  -3 -12 92651.6 2604.21  25
   3  -3 -11 9417.49 700.994  25
   3  -3 -10 16764.0 931.375  25
   3  -3  -9 23842.4 1111.03  25
   3  -3  -8 2987.99 376.026  25
  -3  -3   7 48011.3 1679.65   4
  -3  -3   6 5966.00 533.841   4
  -3  -3   5 17545.4 908.960   4
  -3  -3   4 14374.1 802.818   4
  -3  -3   3 25077.5 1070.04   4
  -3  -3   2 42464.9 1438.68   4
  -3  -3   1 59320.4 1748.56   4
  -3  -3   0 73219.0 1983.78   4
  -3  -3  -1 139559. 3130.24   4
  -3  -3  -2 38466.1 1312.56   4
   3  -3   3 15207.8 742.228   4
  -3  -3  -3 16373.7 800.223   4
   3  -3   4 29185.0 1111.69   4
  -3  -3  -4 30765.1 1126.23   8
   3  -3   5 11067.0 674.394   4
   3  -3   6 315.194 126.562   4
   3  -3   7 2487.05 356.182   4
  -3  -3  -8 11374.8 677.236  23
  -3  -3  -8 11092.6 718.197  11
  -3  -3  -9 34222.9 1332.62  25
  -3  -3  -9 34344.1 1369.99  11
  -3  -3  -9 33606.5 1293.52  23
  -3  -3 -10 16327.6 890.570  23
  -3  -3 -10 16513.0 926.754  11
  -3  -3 -11 17087.3 927.353  23
  -3  -3 -11 16337.2 934.409  11
  -3  -3 -12 1088.83 266.920  23
  -3  -3 -12 1072.95 269.880  11
  -3  -3 -13 19246.9 1003.04  23
  -3  -3 -13 17874.7 971.223  11
  -3  -3 -14 9366.10 688.884  23
  -3  -3 -14 10296.0 704.034  11
  -3  -3 -15 2581.41 348.191  23
  -3  -3 -15 1987.38 304.695  11
  -3  -3 -16 2532.80 344.718  23
  -3  -3 -16 3071.16 325.955  11
  -3  -3 -17 15300.0 764.601  23
  -3  -3 -18 15050.8 682.354  23
   3  -2 -20 14084.7 607.752  23
   3  -2 -20 14229.2 657.753  26
   3  -2 -19 862.063 188.625  26
   3  -2 -19 1078.47 201.340  23
   3  -2 -18 9344.22 635.584  26
   3  -2 -18 9701.97 638.373  23
   3  -2 -17 13017.1 784.824  23
   3  -2 -17 12771.3 788.767  26
   3  -2 -16 29615.4 1268.72  26
   3  -2 -15 6419.69 567.693  26
   3  -2 -15 6385.64 556.275  25
   3  -2 -14 594.151 198.323  26
   3  -2 -14 462.704 177.188  25
   3  -2 -13 6160.54 549.195  25
   3  -2 -13 7391.76 588.555  26
   3  -2 -12 108467. 2759.89  25
   3  -2 -12 107678. 2723.45  26
  -3  -2  11 17052.6 910.076   4
  -3  -2  10 14139.5 799.144   4
  -3  -2   9 12032.6 714.201   4
  -3  -2   8 36816.3 1293.02   4
  -3  -2   7 23098.2 957.914   4
  -3  -2   6 134988. 2966.57   4
  -3  -2   5 90249.8 2175.39   4
  -3  -2   4 57216.3 1558.55   4
  -3  -2   3 57964.6 1548.05   4
  -3  -2   2 72451.2 1785.85   4
  -3  -2   1 29542.6 979.522   4
   3  -2   0 32799.2 848.251   4
  -3  -2   0 31004.3 1008.11   4
   3  -2   1 107443. 2169.33   4
  -3  -2  -1 105735. 2313.91   4
   3  -2   2 37002.2 1041.78   4
  -3  -2  -2 36457.9 1113.49   4
   3  -2   3 9355.91 491.018   4
  -3  -2  -3 9308.24 506.308   4
   3  -2   4 38546.4 1182.82   4
  -3  -2  -4 40643.0 1197.28   8
  -3  -2  -5 664360. 11205.7   8
   3  -2   5 653749. 11296.7   4
  -3  -2  -6 19404.3 786.310   8
  -3  -2  -7 42085.6 1264.24   8
   3  -2   7 39597.3 1359.21   4
  -3  -2  -8 13250.4 661.050   8
   3  -2   8 12576.7 739.741   4
   3  -2   9 73744.7 2124.08   4
   3  -2  10 26921.6 1206.13   4
  -3  -2 -11 28837.4 1170.04  11
  -3  -2 -11 27261.5 1157.14  23
  -3  -2 -11 26868.4 1080.97  26
  -3  -2 -12 12555.3 777.981  23
  -3  -2 -12 13339.1 782.951  11
  -3  -2 -13 96386.7 2575.14  26
  -3  -2 -13 98790.2 2695.59  23
  -3  -2 -14 749.088 201.784  11
  -3  -2 -14 930.727 231.650  26
  -3  -2 -14 1247.87 272.000  23
  -3  -2 -15 1577.21 307.195  23
  -3  -2 -15 1650.32 297.264  26
  -3  -2 -16 23832.1 1070.68  26
  -3  -2 -16 22748.4 1106.12  23
  -3  -2 -17 37854.5 1418.81  23
  -3  -2 -17 38111.4 1355.27  26
  -3  -2 -18 14554.1 783.452  23
  -3  -2 -18 15078.5 754.618  26
  -3  -2 -19 1641.14 249.518  23
  -3  -2 -20 16949.9 662.518  23
   3  -1 -21 21611.2 811.060  22
   3  -1 -21 20227.6 815.777  26
   3  -1 -20 3690.11 374.529  26
   3  -1 -20 3945.08 380.568  22
   3  -1 -19 5579.81 501.329  26
   3  -1 -19 5849.97 492.966  22
   3  -1 -18 5843.11 540.685  26
   3  -1 -17 4632.72 498.784  26
   3  -1 -17 4334.91 437.616  23
   3  -1 -16 8057.92 646.359  26
   3  -1 -15 27870.3 1205.44  20
   3  -1 -15 28870.3 1266.58  26
   3  -1 -14 39906.1 1488.00  26
   3  -1 -14 37759.4 1402.35  20
   3  -1 -13 36082.7 1366.72  26
   3  -1 -13 35683.7 1313.71  20
   3  -1 -13 38957.8 1462.90   6
   3  -1 -12 20122.0 988.135   6
   3  -1 -11 5870.84 499.150   6
  -3  -1  11 5664.69 452.646   4
  -3  -1  10 75416.3 1916.77   4
   3  -1 -10 72735.1 2000.80   6
   3  -1  -9 171469. 3609.97   6
  -3  -1   9 175231. 3520.15   4
   3  -1  -8 38846.1 1226.33   6
  -3  -1   8 40303.6 1182.58   4
   3  -1  -7 255730. 4744.68   6
  -3  -1   7 253209. 4677.09   4
  -3  -1   6 109801. 2309.59   4
   3  -1  -6 111487. 2339.36   6
   3  -1  -5 286171. 5276.18   5
  -3  -1   5 298895. 5196.28   4
   3  -1  -4 23612.6 779.101   5
  -3  -1   4 24831.5 758.159   4
  -3  -1   3 229989. 4123.48   4
   3  -1  -3 231774. 4156.29   5
   3  -1  -2 114488. 2227.22   5
  -3  -1   2 112035. 2217.44   4
   3  -1  -1 488344. 8128.25   5
   3  -1   0 152385. 2746.94   5
  -3  -1  -1 104431. 2030.51   1
   3  -1   1 106191. 1949.27   5
  -3  -1  -1 103320. 1746.83   7
  -3  -1  -2 444744. 7673.80   4
  -3  -1  -2 456737. 7373.51   7
  -3  -1  -2 460434. 7605.41   1
  -3  -1  -3 171177. 3127.43   8
  -3  -1  -3 162818. 2983.80   1
  -3  -1  -3 163145. 2863.37   7
  -3  -1  -4 38092.4 1034.02   8
  -3  -1  -5 23184.5 775.844   8
  -3  -1  -5 23379.4 698.083   7
  -3  -1  -6 62909.3 1551.34   8
  -3  -1  -6 64016.6 1477.46   7
  -3  -1  -7 194802. 3782.31   8
  -3  -1  -7 195723. 3713.59   7
  -3  -1  -8 59224.9 1588.76   8
  -3  -1  -8 61581.7 1573.67   7
  -3  -1  -9 104368. 2393.97   7
  -3  -1  -9 103598. 2389.53   8
  -3  -1 -10 17712.8 806.070   8
  -3  -1 -10 18323.6 839.006   7
  -3  -1 -11 62719.9 1766.58   8
  -3  -1 -11 60604.4 1796.31   7
  -3  -1 -12 51147.1 1612.82  26
  -3  -1 -12 50180.8 1615.71  23
  -3  -1 -12 50012.6 1651.32   7
  -3  -1 -13 32400.6 1256.50  22
  -3  -1 -13 32213.7 1279.45  23
  -3  -1 -13 33037.3 1286.18  26
  -3  -1 -14 74862.4 2152.79  22
  -3  -1 -14 73442.5 2159.38  26
  -3  -1 -14 74623.6 2069.63  20
  -3  -1 -14 71220.8 2138.68  23
  -3  -1 -15 6698.91 575.090  26
  -3  -1 -15 7208.16 588.965  22
  -3  -1 -15 6551.55 534.844  20
  -3  -1 -15 6262.47 558.174  23
  -3  -1 -16 5172.75 504.627  23
  -3  -1 -16 4682.43 448.884  20
  -3  -1 -16 5208.00 514.715  26
  -3  -1 -16 4570.14 476.298  22
  -3  -1 -17 21506.9 1031.72  23
  -3  -1 -17 20312.0 1027.12  26
  -3  -1 -17 21284.9 1033.55  22
  -3  -1 -17 21112.2 965.931  20
  -3  -1 -18 5808.06 499.815  23
  -3  -1 -18 5004.00 476.747  26
  -3  -1 -18 4777.55 426.118  20
  -3  -1 -19 4358.91 393.850  23
  -3  -1 -19 4176.53 411.192  26
  -3  -1 -19 4834.89 392.584  20
  -3  -1 -20 3826.37 318.791  23
   3   0 -22-25.8973 85.5720  22
   3   0 -21 10103.8 578.329  22
   3   0 -21 10666.2 561.726  26
   3   0 -20 9669.53 626.275  22
   3   0 -20 9822.08 606.772  26
   3   0 -19 16173.5 850.938  26
   3   0 -18 9707.16 681.360  26
   3   0 -18 9205.38 668.106  20
   3   0 -17 27254.0 1210.56  26
   3   0 -17 27747.0 1218.28  20
   3   0 -16 24456.4 1145.76  26
   3   0 -16 24997.7 1148.45  20
   3   0 -16 26927.6 1114.35  18
   3   0 -15 28907.8 1242.32  26
   3   0 -15 29004.6 1225.01  20
   3   0 -15 30373.2 1190.40  18
   3   0 -14 4308.14 440.028  26
   3   0 -14 4912.07 465.443  20
   3   0 -14 3930.78 399.628  18
   3   0 -13 85434.5 2233.50  20
   3   0 -13 83216.6 2385.67   6
   3   0 -12 381.925 172.563   6
   3   0 -11 528.081 167.734   6
   3   0 -10 379006. 7045.67   6
   3   0  -9 26997.0 1028.85   6
  -3   0   8 111486. 2153.15   4
   3   0  -8 102771. 2427.61   6
   3   0  -7 16469.3 673.468   5
  -3   0   7 18195.8 561.235   4
   3   0  -7 16690.8 707.545   6
  -3   0   6 724909. 11741.2   4
   3   0  -6 714114. 12000.6   5
   3   0  -5 61418.2 1469.28   5
  -3   0   5 64352.6 1266.49   4
  -3   0   4 684021. 11052.4   4
   3   0  -4 671329. 11291.4   5
   3   0  -4 692437. 11158.9   1
   3   0  -3 27134.2 718.777   1
  -3   0   3 29768.2 648.427   4
   3   0  -2 104522. 2010.36   1
  -3   0   2 109773. 1910.14   4
   3   0  -1 269347. 4642.24   1
  -3   0   1 276194. 4548.35   4
  -3   0   0 968136. 15807.4   8
   3   0   1 3805.98 208.423   1
  -3   0  -1 1677.16 140.975   8
   3   0   2 75981.2 1498.38   1
   3   0   3 3431.42 199.103   9
   3   0   3 4511.76 230.074   1
   3   0   4 46629.9 1001.75   9
   3   0   4 46795.3 1017.57   1
   3   0   5 202985. 3438.72   9
  -3   0  -5 193367. 3662.77   8
   3   0   5 196704. 3439.48   1
   3   0   6 35107.3 800.970   9
  -3   0  -6 32745.7 984.332   7
  -3   0  -6 32807.3 989.080   8
   3   0   6 36325.8 806.732   1
  -3   0  -7 226.394 92.4035   8
  -3   0  -7 366.815 121.513   7
  -3   0  -8 20874.4 819.549   8
  -3   0  -8 22162.4 765.624   3
  -3   0  -8 21831.9 848.507   7
  -3   0  -9 64609.3 1745.78   8
  -3   0  -9 69663.2 1642.09   3
  -3   0  -9 66799.1 1798.71   7
  -3   0 -10 2643.08 306.266   8
  -3   0 -10 2355.27 304.850   7
  -3   0 -11 122560. 2867.48   8
  -3   0 -11 122116. 2933.98   7
  -3   0 -12 4625.22 447.482   8
  -3   0 -12 4827.49 470.054   7
  -3   0 -13 825.332 177.397  23
  -3   0 -13 666.995 175.223  19
  -3   0 -13 938.900 216.847  26
  -3   0 -13 561.765 176.226  22
  -3   0 -14 5.14577 111.348  26
  -3   0 -14 62.6098 88.3261  23
  -3   0 -14-98.1648 150.544  22
  -3   0 -14 60.6131 103.437  19
  -3   0 -15 10435.1 724.472  22
  -3   0 -15 11519.3 754.754  26
  -3   0 -15 12409.9 739.479  23
  -3   0 -15 10444.7 728.263  19
  -3   0 -15 11380.7 742.951  20
  -3   0 -16 43782.0 1594.66  26
  -3   0 -16 44920.8 1627.46  22
  -3   0 -16 44463.2 1597.43  20
  -3   0 -16 44957.2 1615.70  19
  -3   0 -17 48919.1 1700.62  22
  -3   0 -17 47519.8 1668.50  26
  -3   0 -17 47902.6 1663.80  20
  -3   0 -17 51002.4 1710.64  19
  -3   0 -18 12813.4 788.145  22
  -3   0 -18 13179.1 786.240  26
  -3   0 -18 11867.0 742.577  20
  -3   0 -19 19259.0 899.215  20
  -3   0 -20 14887.6 711.487  20
  -3   0 -21 5608.42 363.209  20
   3   1 -21 20444.6 788.831  22
   3   1 -20 3961.00 378.515  22
   3   1 -19 5479.86 487.148  22
   3   1 -19 6124.66 496.323  20
   3   1 -19 6141.47 466.215  18
   3   1 -18 4958.69 471.483  20
   3   1 -18 4965.53 452.674  18
   3   1 -17 4280.04 455.745  20
   3   1 -17 4251.19 443.213  18
   3   1 -17 4483.24 431.533  26
   3   1 -16 8882.06 625.349  26
   3   1 -16 9303.91 662.770  20
   3   1 -16 7944.30 612.986  18
   3   1 -15 27014.1 1183.17  18
   3   1 -15 30201.1 1231.72  20
   3   1 -14 39463.1 1414.16  20
   3   1 -14 39360.8 1434.69  18
   3   1 -13 25284.1 1072.17  20
   3   1 -13 34751.2 1260.79  18
   3   1 -12 18437.5 951.783   6
   3   1 -11 5299.71 478.455   6
   3   1 -10 69262.5 1755.39  10
   3   1 -10 70902.1 1960.93   6
   3   1  -9 169827. 3593.99   6
   3   1  -9 177395. 3498.18   7
   3   1  -9 167289. 3428.72  10
   3   1  -8 40335.1 1154.56   7
   3   1  -8 37672.1 1219.51   6
   3   1  -8 37737.9 1145.14  10
   3   1  -7 248821. 4686.06  10
   3   1  -7 257139. 4574.63   5
   3   1  -7 259706. 4625.91   7
   3   1  -7 251390. 4766.89   6
   3   1  -6 110917. 2394.67   6
   3   1  -6 110053. 2368.69  10
   3   1  -6 116418. 2273.89   7
   3   1  -6 116683. 2302.52   5
   3   1  -5 311713. 5320.77   5
   3   1  -5 298797. 5414.47  10
   3   1  -4 23334.0 751.603  10
   3   1  -3 227354. 4110.61   9
  -3   1   3 235634. 3936.64   3
  -3   1   2 109408. 2011.16   3
   3   1  -2 107055. 2128.77   9
  -3   1   1 504283. 8080.39   8
  -3   1   1 494309. 8265.70   3
  -3   1   0 157967. 2686.65   8
  -3   1   0 149666. 2813.62   3
  -3   1  -1 104224. 2051.68   3
  -3   1  -1 104490. 1948.91   8
   3   1   2 449044. 7701.63   9
  -3   1  -2 455978. 7695.53   3
  -3   1  -2 463066. 7607.39   8
   3   1   3 161364. 3033.13   9
  -3   1  -3 160602. 3035.71   3
  -3   1  -3 160168. 2985.53   8
   3   1   4 40111.3 815.219  10
  -3   1  -4 36926.0 1033.61   3
  -3   1  -4 37014.7 1018.04   8
   3   1   4 37475.5 1019.45   9
  -3   1  -5 23844.0 796.577   3
   3   1   5 23998.6 770.609   9
  -3   1  -5 23352.5 792.351   8
  -3   1  -6 61569.0 1540.02   3
  -3   1  -6 62478.6 1561.95   8
   3   1   6 63604.0 1492.82   9
  -3   1  -7 194596. 3837.52   8
  -3   1  -7 192662. 3758.32   3
  -3   1  -7 187933. 3816.78   7
  -3   1  -8 60127.3 1661.42   8
   3   1   8 64790.5 1538.76   9
  -3   1  -8 60754.9 1589.94   3
  -3   1  -8 60270.8 1680.57   7
  -3   1  -9 104120. 2520.98   7
  -3   1  -9 102838. 2371.69   3
  -3   1 -10 16572.8 851.651   7
  -3   1 -10 17298.2 774.068   3
  -3   1 -11 61613.6 1894.43   7
  -3   1 -12 50808.1 1628.95  19
  -3   1 -12 49065.6 1714.24   7
  -3   1 -13 32783.1 1263.26  22
  -3   1 -13 30908.7 1273.07  19
  -3   1 -13 31920.0 1229.07  26
  -3   1 -14 66942.1 2033.44  22
  -3   1 -14 71404.9 2143.02  19
  -3   1 -14 71629.5 2053.11  26
  -3   1 -15 7195.60 572.884  26
  -3   1 -15 6937.13 576.170  22
  -3   1 -15 6016.94 563.547  19
  -3   1 -16 4402.94 466.885  22
  -3   1 -16 4785.86 472.398  26
  -3   1 -16 4550.68 488.399  19
  -3   1 -17 19199.1 997.291  20
  -3   1 -17 20969.5 1046.52  19
  -3   1 -17 19364.4 985.489  22
  -3   1 -18 4919.18 480.001  20
  -3   1 -19 3851.49 394.978  20
  -3   1 -20 3573.18 343.994  20
  -3   1 -21 5595.69 363.805  20
   3   2 -20 13444.8 582.812  18
   3   2 -19 1013.58 197.602  18
   3   2 -18 9704.00 581.921  22
   3   2 -18 11189.0 614.012  20
   3   2 -18 9409.18 624.353  18
   3   2 -17 13009.2 724.703  22
   3   2 -17 14235.8 741.399  20
   3   2 -17 12733.5 778.970  18
   3   2 -16 31731.7 1180.44  20
   3   2 -16 25621.2 1184.45  18
   3   2 -15 5761.83 537.214  18
   3   2 -14 428.823 179.649  18
   3   2 -13 7047.56 577.314  18
   3   2 -12 99560.0 2592.18  18
  -3   2  11 17090.6 891.182   9
   3   2 -11 16667.0 856.650   6
   3   2 -11 15957.1 830.588  18
   3   2 -10 13023.9 719.590   6
   3   2 -10 13655.4 751.139  10
  -3   2  10 13067.6 761.494   9
   3   2  -9 12132.8 663.869   6
  -3   2   9 11296.9 682.855   9
   3   2  -9 11333.9 674.385  10
   3   2  -8 37639.8 1205.91   6
   3   2  -8 35788.5 1262.47  10
   3   2  -7 23786.1 875.545   6
   3   2  -6 128434. 2808.12   2
   3   2  -6 133812. 2709.74   6
   3   2  -5 89575.7 2138.63   2
   3   2  -5 93080.5 1991.13   6
   3   2  -5 93217.3 2034.02   9
   3   2  -4 53065.5 1480.39   2
   3   2  -4 56376.3 1308.11   6
   3   2  -4 55080.3 1403.82   9
   3   2  -3 55141.0 1491.99   2
   3   2  -3 58050.3 1270.46   6
   3   2  -3 55449.9 1432.93   9
   3   2  -2 71724.1 1727.45   9
   3   2  -2 73174.6 1783.27   2
   3   2  -1 29716.2 964.209   9
   3   2  -1 29327.4 975.606   2
   3   2   0 31972.0 1020.43   9
   3   2   0 32080.0 1024.73   2
   3   2   1 105058. 2352.81   9
   3   2   1 109630. 2352.80   2
   3   2   2 37401.5 1107.55   2
   3   2   2 35381.9 1126.17   9
   3   2   3 9575.76 500.265   2
  -3   2  -3 9038.38 400.772   9
   3   2   3 9115.26 525.760   9
   3   2   4 38839.1 1164.35   9
   3   2   4 26069.1 913.771   2
   3   2   5 644734. 11115.0   9
   3   2   6 19483.8 849.855   9
   3   2   7 42131.8 1359.55   9
   3   2   8 13160.9 707.469   9
  -3   2  -8 11165.5 659.894   7
   3   2   9 76296.0 2042.02   9
  -3   2  -9 74388.9 2096.50   7
  -3   2 -10 28356.8 1196.89   7
  -3   2 -11 29572.4 1116.43  16
  -3   2 -11 16832.6 885.504  19
  -3   2 -12 13490.6 778.046  16
  -3   2 -12 12840.1 773.798  19
  -3   2 -13 102568. 2687.14  19
  -3   2 -14 851.417 225.166  19
  -3   2 -15 2033.93 322.022  19
  -3   2 -16 20914.6 1029.33  19
  -3   2 -17 36357.2 1353.66  20
  -3   2 -18 14360.2 759.292  20
  -3   2 -19 1506.54 228.720  20
  -3   2 -20 17153.2 664.615  20
   3   3 -19 19031.4 697.425  18
   3   3 -18 7681.48 491.640  18
   3   3 -17 22916.5 974.772  18
   3   3 -16 23087.1 1038.03  18
   3   3 -15 13191.3 804.439  18
   3   3 -14 19941.2 1016.40  18
   3   3 -13 9246.64 699.745  16
   3   3 -13 8032.08 643.535  18
   3   3 -12 88010.0 2533.67  16
   3   3 -12 88823.2 2467.36  18
   3   3 -11 9195.06 671.859  18
   3   3 -11 9255.68 696.650  16
   3   3 -10 17073.2 953.741  16
   3   3 -10 17828.3 922.645  18
   3   3  -9 21368.4 1061.48  16
   3   3  -8 3442.71 403.440  16
  -3   3   8 3154.48 402.954   9
  -3   3   7 45848.7 1620.82   9
  -3   3   6 5285.79 496.825   9
  -3   3   5 15649.9 851.836   9
  -3   3   4 13143.7 756.833   9
   3   3  -3 24300.2 973.895   9
  -3   3   3 23253.5 1016.14   9
  -3   3   2 41733.1 1398.53   9
   3   3  -2 42320.2 1383.94   9
  -3   3   1 56996.9 1662.76   9
   3   3  -1 56575.8 1679.01   9
   3   3   0 70190.1 1976.46   9
  -3   3   0 74885.2 1935.41   9
  -3   3  -1 136773. 2930.88   9
   3   3   1 129783. 3057.78   9
   3   3   2 40055.4 1398.67   9
   3   3   3 14207.2 795.215   9
   3   3   4 27582.0 1159.40   9
   3   3   5 10737.3 706.230   9
   3   3   6 469.912 148.905   9
   3   3   7 2332.92 351.371   9
  -3   3  -7 2466.28 331.215  16
  -3   3  -7 2937.23 349.483   7
  -3   3  -8 9702.95 667.733  16
  -3   3  -9 33614.3 1337.05  16
  -3   3 -10 15592.5 888.660  16
  -3   3 -11 16449.2 922.606  16
  -3   3 -12 1143.46 250.535  16
  -3   3 -13 17569.8 948.180  16
  -3   3 -14 9760.17 676.633  16
  -3   3 -15 2090.20 307.028  16
  -3   3 -15 1649.81 269.658  18
  -3   3 -16 3101.63 331.179  20
  -3   3 -16 2789.08 304.582  18
  -3   3 -17 14389.5 667.757  20
  -3   3 -18 14755.5 590.349  20
   3   4 -16 35004.2 1092.03  18
   3   4 -15 6747.72 479.400  18
   3   4 -14 5916.48 478.513  18
   3   4 -13 12224.6 728.638  18
   3   4 -12 5873.85 514.939  18
   3   4 -11 25459.8 1129.40  18
   3   4 -10 8045.70 703.576  16
   3   4 -10 9220.83 658.276  18
   3   4  -9 32891.6 1477.16  16
   3   4  -9 35618.5 1361.94  21
   3   4  -9 37664.6 1395.62  18
   3   4  -8 41213.8 1681.55  16
   3   4  -8 45620.2 1585.16  21
   3   4  -7 17951.2 1076.14  16
   3   4  -7 22235.3 1059.89  21
   3   4  -6 13832.3 931.462  16
   3   4  -6 15121.1 871.876  21
   3   4  -5 23177.1 1092.09  21
   3   4  -5 21924.2 1144.50  16
  -3   4   5 22961.6 1065.38  12
   3   4  -4 818.989 226.774  16
  -3   4   4 942.209 225.279  12
  -3   4   3 39197.0 1461.94  12
  -3   4   2 3010.54 382.445  12
  -3   4   1 44586.0 1596.66  12
  -3   4   0 11884.5 766.052  12
   3   4   1 39284.0 1426.11  21
  -3   4  -1 37954.4 1459.44  12
  -3   4  -2 31535.8 1240.86  16
   3   4   2 31839.3 1254.92  21
  -3   4  -2 30963.2 1300.75  12
  -3   4  -3 49018.6 1652.76  12
  -3   4  -3 52108.5 1639.30  16
  -3   4  -4 4429.30 463.051  16
  -3   4  -4 3877.35 443.316  12
  -3   4  -5 36561.9 1428.61  16
  -3   4  -5 34870.8 1400.33  12
  -3   4  -6 90747.2 2518.76  16
  -3   4  -6 86363.6 2456.97  12
  -3   4  -7 50178.7 1752.26  16
  -3   4  -7 48517.0 1690.95  12
  -3   4  -8 10159.1 736.298  16
  -3   4  -8 11511.1 744.979  12
  -3   4  -9 30505.6 1327.66  16
  -3   4 -10 14403.6 878.564  16
  -3   4 -11 12229.3 792.872  16
  -3   4 -12 24382.4 1113.98  16
  -3   4 -13 16970.3 880.075  16
  -3   4 -14 11218.9 656.947  16
  -3   4 -14 10871.5 615.182  18
  -3   4 -15 3082.82 313.975  16
  -3   4 -15 3651.00 318.048  18
   3   5 -12 1994.93 216.158  18
   3   5 -11 3052.51 281.456  18
   3   5 -10 32154.6 1056.21  21
   3   5 -10 34445.6 1091.92  18
   3   5  -9 24479.1 986.050  21
   3   5  -9 28150.3 988.374  18
   3   5  -8 6522.97 508.051  21
   3   5  -7 140.361 126.359  21
   3   5  -6 5874.13 522.123  21
  -3   5   5 40891.2 1395.52  12
   3   5  -5 34971.7 1382.57  21
   3   5  -4 22120.1 1072.93  21
  -3   5   4 25632.1 1093.94  12
   3   5  -3 53371.6 1802.98  21
  -3   5   3 58982.2 1830.79  12
  -3   5   2 18089.2 948.369  12
   3   5  -2 15924.9 903.280  21
   3   5  -1 20205.4 1016.14  21
  -3   5   1 19695.2 1006.48  12
  -3   5   0 99093.8 2649.00  12
   3   5   0 95787.4 2586.57  21
   3   5   1 78467.9 2228.99  21
  -3   5  -1 78524.3 2291.53  12
   3   5   2 22618.9 1040.73  21
  -3   5  -2 22237.8 1086.88  12
  -3   5  -3 61089.7 1869.90  16
  -3   5  -3 59033.0 1927.91  12
  -3   5  -4 11162.5 721.228  16
  -3   5  -4 10091.6 709.792  12
  -3   5  -5 17131.8 907.681  16
  -3   5  -5 18204.5 943.948  12
  -3   5  -6 4155.24 439.625  16
  -3   5  -7 9395.94 653.394  16
  -3   5  -8 803.763 212.103  16
  -3   5  -9 3899.94 398.995  16
  -3   5 -10 2134.88 289.618  16
  -3   5 -11 3105.58 337.442  16
  -3   5 -12 1053.68 193.035  16
  -3   5 -12 1407.73 193.884  18
   3   6  -5 1463.53 188.439  21
   3   6  -4 15136.5 641.647  21
   3   6  -3 12991.0 601.830  21
  -3   6   2 23160.5 775.460  21
   3   6  -2 23412.7 847.504  21
   3   6  -1 8369.79 476.300  21
  -3   6   1 7781.40 442.470  21
   3   6   0 25295.1 863.576  21
  -3   6   0 24330.6 858.924  21
  -3   6  -1 1511.60 205.584  21
   3   6   1 1574.76 199.318  21
  -3   6  -2 20140.7 773.089  21
  -3   6  -3 2223.42 240.466  21
  -3   6  -4 4320.50 323.948  21
   4  -6  -1 2899.58 265.724  15
   4  -6   0 12536.8 575.126  15
   4  -6   1 961.831 168.790  15
   4  -6   2 8274.26 457.317  15
   4  -6   3 6813.06 402.880  15
   4  -5 -12 8865.00 484.616  25
   4  -5 -12 6175.74 409.375  11
   4  -5 -11 2678.43 290.773  25
   4  -5 -10 2031.86 271.890  25
   4  -5  -9 7866.84 547.980  25
   4  -5  -8 14812.2 787.817  25
   4  -5  -7 6614.94 526.633  25
   4  -5  -6 49941.0 1624.04  25
  -4  -5   5 40726.0 1361.97  15
   4  -5  -5 38334.6 1352.37  15
   4  -5  -5 36999.6 1373.74  25
  -4  -5   4 36890.4 1332.87  15
   4  -5  -4 35197.4 1321.25  25
   4  -5  -4 33301.0 1296.18  15
   4  -5  -3 7342.46 565.016  25
  -4  -5   3 8264.76 609.401  15
   4  -5  -3 7940.15 609.778  15
  -4  -5   2 3787.41 430.169  15
   4  -5  -2 4010.74 445.559  15
   4  -5  -2 4200.25 414.398  25
  -4  -5   1 67085.4 2034.16  15
   4  -5  -1 65822.7 2038.23  15
  -4  -5   0 31116.9 1300.49  15
   4  -5   0 30708.9 1302.41  15
  -4  -5  -1 27530.9 1221.67  15
   4  -5   1 27189.0 1218.81  15
   4  -5   2 1536.87 307.280  15
   4  -5   3 10715.1 744.109  15
   4  -5   4 30614.1 1290.24  15
   4  -5   5 11339.4 746.884  15
  -4  -5  -5 12877.5 722.804  11
   4  -5   6 46344.3 1600.31  15
  -4  -5  -6 50644.4 1572.50  11
   4  -5   7 2906.30 356.694  15
  -4  -5  -7 3887.95 390.875  11
   4  -5   8 43593.3 1422.39  15
  -4  -5  -8 44766.9 1431.89  11
   4  -5   9 6347.89 459.442  15
  -4  -5  -9 6326.39 472.136  11
   4  -5  10 1251.09 191.424  15
  -4  -5 -10 1447.69 229.378  11
  -4  -5 -11 13525.9 623.128  11
   4  -4 -16 3560.26 308.177  23
   4  -4 -15 8836.75 540.999  23
   4  -4 -15 7913.80 451.673  11
   4  -4 -14 10844.7 669.750  25
   4  -4 -13 561.753 186.715  25
   4  -4 -12 27462.1 1203.21  25
   4  -4 -11 3744.02 442.753  25
   4  -4 -10 28234.2 1267.81  25
   4  -4  -9 13595.6 864.828  25
   4  -4  -8 30435.8 1332.67  25
   4  -4  -7 4123.82 474.670  25
   4  -4  -6 20593.6 1061.91  25
   4  -4  -5 7233.78 606.878  25
  -4  -4   4 19538.7 960.190  15
   4  -4  -4 18735.4 999.971  25
   4  -4  -4 20087.9 1003.99  15
   4  -4  -3 52074.6 1769.08  25
  -4  -4   3 53621.3 1745.28  15
   4  -4  -3 53287.2 1772.67  15
   4  -4  -2 27003.6 1188.88  25
  -4  -4   2 26379.5 1162.18  15
  -4  -4   1 17526.3 940.416  15
   4  -4  -1 17643.3 933.177  25
   4  -4   0 30615.7 1299.47  25
  -4  -4   0 48330.9 1603.65  15
   4  -4   1 31946.1 1266.88  25
  -4  -4  -1 31508.2 1317.45  15
  -4  -4  -2 47377.6 1684.68  15
  -4  -4  -3 71920.2 2217.46  15
  -4  -4  -3 76756.8 2160.15  11
  -4  -4  -4 57698.7 1951.37  15
  -4  -4  -4 63813.8 1949.51  11
  -4  -4  -5 64938.5 2021.09  11
  -4  -4  -6 4764.62 495.006  11
  -4  -4  -7 70830.6 2172.89  11
  -4  -4  -8 6434.98 583.563  11
  -4  -4  -9 21708.0 1091.10  11
  -4  -4 -10 146.562 161.787  11
  -4  -4 -11 19022.6 985.903  11
  -4  -4 -12 21544.1 910.647  23
  -4  -4 -12 19135.3 960.857  11
  -4  -4 -13 16317.6 752.562  23
  -4  -4 -13 15050.2 796.470  11
  -4  -4 -14 1705.86 232.478  23
  -4  -4 -14 1576.69 249.187  11
  -4  -4 -15 8413.13 443.974  23
  -4  -4 -15 8370.08 479.005  11
   4  -3 -18 2869.59 299.614  23
   4  -3 -18 2562.82 242.896  26
   4  -3 -17 7942.78 488.457  26
   4  -3 -17 7584.79 542.212  23
   4  -3 -16 3876.97 373.416  26
   4  -3 -15 2271.50 305.740  26
   4  -3 -15 2143.51 327.093  25
   4  -3 -14 4699.30 489.329  25
   4  -3 -14 4395.13 424.276  26
   4  -3 -13 14933.3 896.463  25
   4  -3 -12 39231.1 1540.03  25
   4  -3 -11 36890.1 1473.82  25
   4  -3 -10 69966.4 2155.48  25
   4  -3  -9 58626.3 1904.56  25
   4  -3  -8 27901.3 1207.80  25
   4  -3  -7 20384.5 994.396  25
  -4  -3   7 20614.0 1043.73   4
  -4  -3   6 5863.29 534.581   4
  -4  -3   5 16725.0 904.945   4
  -4  -3   4 32647.5 1293.00   4
  -4  -3   3 43885.9 1525.97   4
  -4  -3   2 10828.8 686.612   4
  -4  -3   1 45483.6 1512.22   4
  -4  -3   0 33606.9 1262.00   4
  -4  -3  -1 12942.9 738.387   4
  -4  -3  -2 45857.5 1504.06   4
  -4  -3  -3 5930.91 491.380   4
  -4  -3  -4 15676.0 816.816   8
   4  -3   5 7883.26 570.586   4
  -4  -3  -5 8125.67 570.298   8
   4  -3   6 17618.9 898.334   4
  -4  -3  -6 18344.1 913.181  11
   4  -3   7 51764.2 1733.47   4
  -4  -3  -7 54357.9 1755.95  11
  -4  -3  -8 44725.4 1489.38  23
  -4  -3  -8 40736.9 1529.54  11
  -4  -3  -9 6802.27 548.283  23
  -4  -3  -9 6105.71 553.957  11
  -4  -3 -10 6325.23 548.074  23
  -4  -3 -10 5417.16 534.193  11
  -4  -3 -11 1999.61 328.144  23
  -4  -3 -11 2123.48 344.612  11
  -4  -3 -12 4241.64 460.783  23
  -4  -3 -12 4051.34 469.862  11
  -4  -3 -13 1809.64 320.985  23
  -4  -3 -13 1523.71 291.288  11
  -4  -3 -14 11429.9 745.914  23
  -4  -3 -14 11778.1 743.267  11
  -4  -3 -15 10937.9 704.170  23
  -4  -3 -15 11563.4 693.889  11
  -4  -3 -16 16422.6 826.562  23
  -4  -3 -16 17646.6 785.215  11
  -4  -3 -17 24973.0 963.023  23
  -4  -3 -18 4709.34 347.965  23
   4  -2 -20 22268.8 830.196  26
   4  -2 -19 14219.0 715.254  26
   4  -2 -19 12335.2 638.517  23
   4  -2 -18 59456.8 1747.81  23
   4  -2 -18 60023.0 1792.54  26
   4  -2 -17 5987.47 529.178  26
   4  -2 -16 13061.4 814.472  26
   4  -2 -15 10357.6 705.164  25
   4  -2 -15 10113.1 726.048  26
   4  -2 -14 10650.5 725.970  25
   4  -2 -14 9993.30 716.943  26
   4  -2 -13 240000. 5063.45  26
   4  -2 -13 243100. 5057.18  25
   4  -2 -12 52604.8 1727.33  25
   4  -2 -12 51971.1 1717.61  26
  -4  -2  11 51995.3 1711.88   4
   4  -2 -11 50672.0 1647.48  25
   4  -2 -11 46945.6 1587.69  26
  -4  -2  10 48493.5 1626.56   4
  -4  -2   9 11989.4 721.453   4
  -4  -2   8 45746.9 1498.03   4
  -4  -2   7 12091.3 687.172   4
  -4  -2   6 26059.9 1026.08   4
  -4  -2   5 47060.4 1434.64   4
  -4  -2   4 104391. 2423.93   4
  -4  -2   3 73619.3 1869.01   4
  -4  -2   2 34893.0 1139.96   4
  -4  -2   1 48440.7 1386.05   4
   4  -2   0 17987.9 610.851   5
  -4  -2   0 17045.8 734.821   4
  -4  -2  -1 166748. 3427.41   4
   4  -2   1 171239. 3197.46   4
   4  -2   2 159524. 3101.72   4
  -4  -2  -2 155968. 3247.99   4
  -4  -2  -3 120276. 2656.59   4
  -4  -2  -4 132730. 2886.36   8
  -4  -2  -5 137488. 2981.41   8
  -4  -2  -6 77871.3 1984.48   8
  -4  -2  -7 133965. 2972.98   8
  -4  -2  -8 26897.0 1053.10   8
  -4  -2  -9 20794.5 932.481   8
  -4  -2 -10 14624.8 806.834  23
   4  -2  10 14345.8 863.922   4
  -4  -2 -10 14911.5 815.782  11
  -4  -2 -11 5646.73 514.577  23
  -4  -2 -11 5329.92 494.219  11
  -4  -2 -11 5428.26 466.442  26
  -4  -2 -12 36645.8 1433.87  23
  -4  -2 -12 38080.8 1376.73  26
  -4  -2 -12 39289.3 1464.02  11
  -4  -2 -13 36086.9 1402.74  11
  -4  -2 -13 34188.5 1410.40  23
  -4  -2 -13 37557.7 1382.07  26
  -4  -2 -14 4547.96 462.842  26
  -4  -2 -14 4282.06 472.253  23
  -4  -2 -14 4501.12 462.189  11
  -4  -2 -15 32351.1 1366.59  23
  -4  -2 -15 34984.0 1326.87  26
  -4  -2 -16 277.824 168.718  23
  -4  -2 -16 608.537 193.630  26
  -4  -2 -17 1470.38 271.477  23
  -4  -2 -18 566.453 175.899  23
  -4  -2 -19 5259.66 397.200  23
   4  -1 -21 1736.39 215.782  22
   4  -1 -21 1692.88 225.996  26
   4  -1 -20 3326.11 342.423  22
   4  -1 -20 2893.61 327.876  26
   4  -1 -19 10749.5 688.579  26
   4  -1 -18 17913.5 951.387  26
   4  -1 -17 12053.5 793.596  26
   4  -1 -16 129872. 3268.39  26
   4  -1 -15 43327.7 1618.35  26
   4  -1 -14 136503. 3327.16  26
   4  -1 -13 65085.1 1825.85  18
   4  -1 -13 64344.0 1971.54  26
   4  -1 -12 172827. 3915.33   6
   4  -1 -11 32568.2 1279.77   6
   4  -1 -10 46072.9 1536.59   6
  -4  -1  10 49414.3 1439.03   4
  -4  -1   9 12136.9 614.500   4
   4  -1  -9 11749.1 675.471   6
   4  -1  -8 18112.0 807.720   6
  -4  -1   8 17685.0 735.223   4
  -4  -1   7 51497.3 1376.88   4
   4  -1  -7 51725.0 1451.16   6
  -4  -1   6 36496.9 1069.15   4
   4  -1  -6 34609.9 1133.46   5
   4  -1  -6 37547.9 1000.68   1
  -4  -1   5 380298. 6538.37   4
   4  -1  -5 366875. 6633.04   5
   4  -1  -4 70911.0 1704.08   5
  -4  -1   4 70797.2 1622.26   4
   4  -1  -3 221354. 4052.71   5
  -4  -1   3 214233. 3970.16   4
   4  -1  -2 182958. 3380.01   5
  -4  -1   2 174417. 3330.37   4
   4  -1  -1 100148. 2036.85   5
  -4  -1   1 97942.4 2046.66   4
   4  -1   0 57916.9 1319.66   5
  -4  -1   0 57977.9 1372.70   4
  -4  -1  -1 83404.8 1820.46   4
   4  -1   1 85079.8 1733.64   5
  -4  -1  -2 86844.7 1892.80   4
  -4  -1  -2 87200.1 1597.52   7
  -4  -1  -3 379291. 6629.55   8
  -4  -1  -4 683114. 11604.5   8
  -4  -1  -4 696191. 11329.9   7
  -4  -1  -5 91008.4 2057.97   8
  -4  -1  -5 90401.5 1879.13   7
  -4  -1  -6 39850.1 1198.55   8
  -4  -1  -6 39934.0 1089.52   7
  -4  -1  -7 155330. 3258.22   8
  -4  -1  -7 158867. 3137.79   7
  -4  -1  -8 141510. 3094.94   8
  -4  -1  -8 146258. 3015.00   7
  -4  -1  -9 5296.27 430.075   8
  -4  -1  -9 2293.56 271.767   7
  -4  -1 -10 71008.6 1963.16   8
  -4  -1 -10 74069.0 1963.15   7
  -4  -1 -11 12472.5 723.306   8
  -4  -1 -11 11601.3 695.987   7
  -4  -1 -12 19878.8 961.379   8
  -4  -1 -12 20927.5 966.091  22
  -4  -1 -12 20048.3 968.328   7
  -4  -1 -12 20542.8 984.354  23
  -4  -1 -12 21900.9 998.752  26
  -4  -1 -13 56087.5 1752.35  22
  -4  -1 -13 50470.6 1719.16  23
  -4  -1 -13 51528.2 1707.81  26
  -4  -1 -14 36507.7 1432.89  23
  -4  -1 -14 37408.7 1422.78  22
  -4  -1 -14 37041.7 1428.80  26
  -4  -1 -15 29078.5 1273.14  23
  -4  -1 -15 31071.7 1282.42  22
  -4  -1 -15 30030.2 1283.19  26
  -4  -1 -16 35448.9 1401.92  23
  -4  -1 -16 35551.6 1408.27  26
  -4  -1 -17 3528.57 413.097  23
  -4  -1 -17 3226.11 394.821  26
  -4  -1 -18 4277.57 419.327  23
  -4  -1 -19 8202.86 521.898  23
  -4  -1 -20 20928.5 740.973  23
   4   0 -21 3071.42 309.013  22
   4   0 -21 2702.88 273.845  26
   4   0 -20 581.188 159.609  26
   4   0 -20 655.655 182.400  22
   4   0 -19 8960.99 614.554  26
   4   0 -18 1808.04 302.263  26
   4   0 -18 1742.24 276.426  18
   4   0 -17 7467.69 608.595  26
   4   0 -17 7221.67 593.166  20
   4   0 -17 6930.61 543.349  18
   4   0 -16 4.41470 123.785  26
   4   0 -16 41.2208 120.999  20
   4   0 -16 203.385 133.300  18
   4   0 -15 29530.0 1204.06  18
   4   0 -15 30824.9 1288.98  26
   4   0 -15 30147.2 1252.20  20
   4   0 -14 30626.6 1253.60  26
   4   0 -14 29666.9 1215.93  20
   4   0 -14 29642.2 1189.41  18
   4   0 -13 224583. 4666.60  26
   4   0 -13 225357. 4694.23  17
   4   0 -13 223264. 4604.41  20
   4   0 -13 225974. 4583.30  18
   4   0 -12 225031. 4809.83   6
   4   0 -11 82072.2 2274.32   6
   4   0 -10 58434.5 1770.45   6
   4   0  -9 5526.39 454.434   6
   4   0  -8 3663.63 338.995   5
   4   0  -8 4018.70 372.321   6
  -4   0   7 55179.8 1210.15   4
   4   0  -7 54048.3 1472.63   5
  -4   0   6 374420. 6122.51   4
   4   0  -6 344942. 6459.05   5
   4   0  -5 19650.6 746.392   5
  -4   0   5 21602.9 580.788   4
   4   0  -4 94824.8 1967.47   1
   4   0  -4 94315.4 2074.16   5
   4   0  -3 184046. 3414.06   1
   4   0  -3 182538. 3477.45   5
  -4   0   3 192851. 3251.76   4
  -4   0   2 8549.33 318.601   4
   4   0  -2 8428.59 382.170   1
   4   0  -1 229210. 4059.75   1
  -4   0   0 4350.52 246.701   8
   4   0   0 4300.12 262.176   1
   4   0   1 10847.1 436.587   1
  -4   0  -1 11846.8 445.124   8
   4   0   2 72681.7 1536.69   1
  -4   0  -2 72294.1 1559.97   8
   4   0   3 70586.6 1507.05   1
  -4   0  -3 70487.3 1565.00   8
  -4   0  -4 458.754 114.953   8
   4   0   4 678.006 108.438   1
  -4   0  -5 52775.9 1394.05   8
   4   0   5 57633.6 1270.22   1
  -4   0  -6 85228.7 1999.67   8
  -4   0  -6 82791.1 1931.93   7
  -4   0  -7 18045.0 753.352   8
  -4   0  -7 18569.1 757.471   7
  -4   0  -8 12471.8 646.466   7
  -4   0  -8 12427.3 642.127   8
  -4   0  -9 7992.40 530.704   8
  -4   0  -9 7067.18 460.860   3
  -4   0  -9 7585.72 524.170   7
  -4   0 -10 12208.0 695.867   8
  -4   0 -10 12635.2 634.911   3
  -4   0 -10 11808.2 696.371   7
  -4   0 -11 69459.2 1993.80   8
  -4   0 -11 70782.6 2046.65   7
  -4   0 -12 8604.93 626.270   8
  -4   0 -12 8348.78 586.856  22
  -4   0 -12 8265.03 590.250  19
  -4   0 -12 7116.19 550.242  26
  -4   0 -12 7817.50 616.870   7
  -4   0 -13 88.6423 99.7374  26
  -4   0 -13 99.4702 106.639  23
  -4   0 -13 3.12168 113.192  22
  -4   0 -13 23.1770 96.7553  19
  -4   0 -14 8261.81 613.186  23
  -4   0 -14 7659.49 615.008  22
  -4   0 -14 7921.11 621.003  26
  -4   0 -14 7981.73 627.066  19
  -4   0 -15 11166.8 714.922  23
  -4   0 -15 10243.5 717.105  22
  -4   0 -15 10001.8 698.017  20
  -4   0 -15 9433.85 689.369  19
  -4   0 -15 10046.8 710.825  26
  -4   0 -16 19375.3 1018.37  22
  -4   0 -16 20616.2 1041.21  19
  -4   0 -16 19983.5 1004.89  20
  -4   0 -16 22030.7 1015.79  23
  -4   0 -16 19453.4 1010.37  26
  -4   0 -17 60992.0 1883.82  20
  -4   0 -17 60023.1 1901.89  19
  -4   0 -17 60390.4 1907.15  26
  -4   0 -18 331.561 155.975  19
  -4   0 -18 283.587 142.379  20
  -4   0 -19 2619.95 316.996  20
  -4   0 -20 12707.0 608.655  20
   4   1 -21 1850.58 223.851  22
   4   1 -20 2716.26 312.063  22
   4   1 -20 2641.72 267.253  18
   4   1 -19 10663.4 623.996  18
   4   1 -18 20490.5 953.388  20
   4   1 -18 17898.2 896.699  18
   4   1 -17 12790.4 767.732  20
   4   1 -17 12291.2 758.126  18
   4   1 -16 138440. 3241.70  20
   4   1 -16 132230. 3242.33  18
   4   1 -15 45773.5 1622.58  18
   4   1 -15 48977.7 1622.85  20
   4   1 -14 143316. 3266.18  20
   4   1 -14 137440. 3307.13  18
   4   1 -13 46393.0 1554.58  20
   4   1 -13 62481.6 1811.90  18
   4   1 -12 168847. 3878.30   6
   4   1 -11 30220.6 1239.45   6
   4   1 -10 43966.5 1492.92   6
   4   1 -10 44638.4 1379.39  10
   4   1  -9 11092.3 599.432  10
   4   1  -9 11484.2 670.960   6
   4   1  -8 16223.3 728.176  10
   4   1  -8 16810.2 788.233   6
   4   1  -8 16374.2 690.379   5
   4   1  -7 50142.1 1335.54   5
   4   1  -7 48464.4 1372.96  10
   4   1  -7 48843.2 1419.43   6
   4   1  -6 36548.9 1069.69   5
   4   1  -6 35243.4 1092.91  10
   4   1  -5 374629. 6672.11  10
   4   1  -5 382942. 6596.87   5
   4   1  -4 68407.6 1649.70  10
   4   1  -4 69464.9 1607.34   5
  -4   1   4 72941.3 1390.06   3
  -4   1   3 216899. 3765.93   3
   4   1  -3 216475. 4000.74  10
   4   1  -2 172880. 3334.46  10
   4   1  -2 169432. 3342.22   9
  -4   1   2 181638. 2971.27   8
  -4   1   2 179772. 3202.33   3
   4   1  -1 98628.5 2071.15  10
   4   1  -1 96335.2 2101.01   9
  -4   1   1 103845. 2022.71   3
  -4   1   1 105648. 1850.90   8
   4   1   0 56787.4 1298.70  10
  -4   1   0 56313.4 1301.36   3
  -4   1   0 57753.1 1177.39   8
   4   1   0 54370.4 1353.71   9
  -4   1  -1 85703.2 1693.58   8
  -4   1  -1 84159.6 1804.24   3
   4   1   1 86207.8 1741.53  10
   4   1   1 82380.2 1836.87   9
   4   1   2 92017.2 1783.05  10
  -4   1  -2 89658.3 1826.27   8
  -4   1  -2 88121.2 1912.60   3
   4   1   2 86273.2 1913.75   9
   4   1   3 371040. 6590.81   9
  -4   1  -3 376481. 6604.60   3
  -4   1  -3 372833. 6516.75   8
   4   1   3 390190. 6350.75  10
  -4   1  -4 697036. 11964.0   3
   4   1   4 693632. 11917.7   9
   4   1   4 734391. 11573.9  10
  -4   1  -4 709856. 11913.0   8
  -4   1  -5 91672.3 2092.34   3
   4   1   5 94274.4 2049.65   9
  -4   1  -5 93773.7 2082.61   8
  -4   1  -6 38092.2 1175.50   3
  -4   1  -6 39479.4 1193.99   8
   4   1   6 40527.0 1138.62   9
  -4   1  -7 149798. 3198.65   3
  -4   1  -7 151042. 3225.27   8
  -4   1  -8 138430. 3082.75   8
  -4   1  -8 139630. 3027.26   3
  -4   1  -8 135598. 3092.99   7
  -4   1  -9 2124.61 273.248   3
  -4   1  -9 2098.74 290.723   8
  -4   1  -9 2074.45 287.658   7
  -4   1 -10 66437.9 1989.05   7
  -4   1 -10 70693.3 1894.84   3
  -4   1 -11 13161.1 804.800   7
  -4   1 -12 21028.3 972.627  22
  -4   1 -12 21687.1 976.319  26
  -4   1 -12 21848.3 1019.27  19
  -4   1 -13 50910.0 1683.46  22
  -4   1 -13 52476.7 1746.17  19
  -4   1 -13 51534.8 1669.97  26
  -4   1 -14 36646.0 1451.59  19
  -4   1 -14 36761.9 1406.80  22
  -4   1 -14 36191.2 1378.66  26
  -4   1 -15 29220.7 1287.27  19
  -4   1 -15 29514.5 1251.01  22
  -4   1 -16 36622.8 1455.42  19
  -4   1 -17 3344.45 403.664  20
  -4   1 -17 3274.06 403.796  19
  -4   1 -18 4183.22 433.094  19
  -4   1 -18 3937.43 415.063  20
  -4   1 -19 6503.32 490.932  20
  -4   1 -20 20141.2 801.823  20
   4   2 -20 20957.3 751.784  18
   4   2 -19 11809.6 624.916  18
   4   2 -18 58454.2 1734.83  18
   4   2 -17 5312.22 495.381  18
   4   2 -16 11818.0 766.119  18
   4   2 -15 10003.0 712.074  18
   4   2 -14 10560.1 734.010  18
   4   2 -13 223267. 4771.72  18
   4   2 -12 47674.7 1623.37  18
   4   2 -11 48928.0 1617.38  10
  -4   2  11 48273.1 1659.02   9
   4   2 -11 51271.5 1636.54  18
   4   2 -10 45032.6 1531.85  10
   4   2 -10 46221.3 1522.88   6
   4   2  -9 11359.4 692.037  10
   4   2  -9 11985.1 678.770   6
   4   2  -8 42207.8 1431.79  10
   4   2  -8 43640.5 1369.82   6
   4   2  -7 11366.9 664.027  10
   4   2  -7 11554.5 609.609   6
   4   2  -6 25231.4 1010.74  10
   4   2  -6 27161.9 940.972   6
   4   2  -5 46895.4 1277.24   6
   4   2  -4 99596.0 2232.55   9
   4   2  -4 96292.7 2287.72   2
   4   2  -3 70038.0 1760.07   9
   4   2  -3 70988.7 1810.65   2
   4   2  -2 33584.3 1085.27   9
   4   2  -1 47869.5 1361.32   9
   4   2   0 17332.9 749.395   9
   4   2   1 161757. 3333.17   9
  -4   2  -1 161363. 3264.33   3
   4   2   2 149987. 3147.67   9
  -4   2  -2 147240. 3093.29   3
   4   2   3 119069. 2649.14   9
  -4   2  -3 117659. 2607.71   3
   4   2   3 113620. 2527.25   2
   4   2   4 126653. 2814.55   9
  -4   2  -4 121833. 2773.47   3
   4   2   4 127898. 2691.00   2
   4   2   5 134783. 2999.63   9
  -4   2  -5 136435. 3005.27   3
   4   2   6 75861.4 1992.90   9
  -4   2  -6 73799.7 1984.13   3
  -4   2  -7 128244. 3014.01   3
   4   2   7 135719. 3018.61   9
   4   2   8 27120.2 1075.96   9
  -4   2  -8 23849.8 1041.59   7
   4   2   9 21749.0 966.373   9
  -4   2  -9 20419.3 989.801   7
  -4   2 -10 14385.7 790.212  16
  -4   2 -10 15341.4 797.938  19
  -4   2 -10 14366.1 852.807   7
  -4   2 -11 6368.75 525.054  16
  -4   2 -11 5561.88 495.991  19
  -4   2 -12 38387.1 1433.35  19
  -4   2 -12 38887.7 1416.01  16
  -4   2 -13 38149.2 1403.03  16
  -4   2 -13 36357.5 1417.27  19
  -4   2 -14 4506.72 472.276  19
  -4   2 -15 33870.2 1357.45  19
  -4   2 -16 361.079 161.494  19
  -4   2 -17 1931.89 302.000  20
  -4   2 -18 408.769 151.096  20
  -4   2 -19 5613.44 406.655  20
   4   3 -19 10934.6 494.857  18
   4   3 -18 2038.14 252.997  18
   4   3 -17 7114.66 512.149  18
   4   3 -16 3426.03 391.079  18
   4   3 -15 1681.53 298.343  18
   4   3 -14 4918.23 463.570  24
   4   3 -14 5108.07 502.152  18
   4   3 -13 14396.6 859.779  18
   4   3 -12 38531.3 1475.66  18
   4   3 -11 35276.1 1382.89  18
   4   3 -10 66620.3 2154.37  16
   4   3 -10 71071.9 2060.60  18
   4   3  -9 55721.5 1913.11  16
   4   3  -9 60854.7 1827.19  18
   4   3  -8 27303.8 1222.03  16
   4   3  -8 29110.9 1120.81  21
   4   3  -7 18718.6 994.206  16
  -4   3   7 18834.6 993.867   9
   4   3  -7 19138.0 994.278  10
  -4   3   6 4936.75 484.571   9
  -4   3   5 15871.7 870.241   9
   4   3  -4 33179.5 1187.53   9
  -4   3   4 29402.1 1211.41   9
  -4   3   3 39812.1 1408.00   9
   4   3  -3 41611.4 1388.35   9
  -4   3   2 8874.79 599.563   9
   4   3  -2 9533.42 617.258   9
  -4   3   1 43827.8 1424.92   9
   4   3  -1 42121.1 1438.37   9
  -4   3   0 33923.2 1199.22   9
   4   3   0 33615.2 1268.00   9
   4   3   1 12425.5 740.406   9
  -4   3  -1 12704.0 667.880   9
   4   3   2 43458.2 1508.01   9
   4   3   3 5821.05 514.764   9
   4   3   4 15539.7 865.476   9
   4   3   5 7405.20 595.335   9
  -4   3  -6 17480.1 884.784  16
   4   3   6 16990.4 930.211   9
  -4   3  -7 54587.9 1738.90  16
  -4   3  -7 52067.3 1682.46   7
  -4   3  -8 37876.6 1434.58  16
  -4   3  -9 6440.26 564.634  16
  -4   3 -10 6059.85 550.055  16
  -4   3 -11 1527.92 291.414  16
  -4   3 -12 4603.97 483.894  16
  -4   3 -13 1607.49 291.446  16
  -4   3 -14 11420.2 715.498  16
  -4   3 -15 11289.5 676.102  16
  -4   3 -15 10872.1 625.576  18
  -4   3 -16 17607.8 799.608  20
  -4   3 -17 23879.7 864.119  20
   4   4 -16 3461.18 297.291  18
   4   4 -15 9839.25 560.032  18
   4   4 -14 10950.0 602.891  24
   4   4 -14 10847.4 631.610  18
   4   4 -13 395.703 172.703  18
   4   4 -12 27703.4 1141.86  18
   4   4 -11 4430.63 448.140  18
   4   4 -10 29041.8 1193.86  18
   4   4  -9 14364.4 823.035  21
   4   4  -9 14770.4 820.735  18
   4   4  -8 30699.2 1275.76  21
   4   4  -8 32041.2 1244.75  18
   4   4  -7 5120.05 501.236  21
  -4   4   7 5461.01 495.680  12
  -4   4   6 22101.4 1042.86  12
   4   4  -6 19603.6 1016.10  21
   4   4  -5 6376.62 562.523  21
  -4   4   5 6220.29 554.090  12
  -4   4   4 17958.5 961.243  12
   4   4  -4 18614.8 975.785  21
   4   4  -3 46614.0 1651.38  21
  -4   4   3 50275.4 1707.85  12
   4   4  -2 23040.7 1095.74  21
  -4   4   2 24733.2 1142.17  12
  -4   4   1 17534.7 951.140  12
   4   4  -1 16629.6 910.258  21
   4   4   0 45056.2 1583.90  21
  -4   4   0 44796.5 1623.75  12
   4   4   1 31676.7 1265.05  21
  -4   4  -1 28597.1 1261.70  12
  -4   4  -2 49672.0 1620.70  16
   4   4   2 46401.1 1598.69  21
  -4   4  -2 45844.0 1657.02  12
   4   4   3 73691.9 2062.24  21
  -4   4  -3 70030.3 2129.32  12
  -4   4  -4 56973.7 1879.91  12
  -4   4  -4 60077.0 1890.61  16
  -4   4  -5 63808.3 1987.40  16
  -4   4  -5 59145.4 1928.74  12
  -4   4  -6 4455.45 479.324  12
  -4   4  -6 5031.67 504.661  16
  -4   4  -7 69705.9 2150.97  16
  -4   4  -7 70676.8 2105.49  12
  -4   4  -8 5723.75 548.712  16
  -4   4  -8 6354.71 545.127  12
  -4   4  -9 18985.7 1015.98  16
  -4   4 -10 631.960 218.701  16
  -4   4 -11 15726.5 890.071  16
  -4   4 -12 16989.1 891.244  16
  -4   4 -13 13452.4 756.668  16
  -4   4 -14 1497.58 238.635  16
  -4   4 -14 1478.90 216.167  18
  -4   4 -15 7482.81 452.464  16
  -4   4 -15 7447.36 416.065  18
   4   5 -12 7714.92 436.162  24
   4   5 -11 3304.74 266.240  18
   4   5 -10 2288.86 250.217  21
   4   5  -9 9045.03 552.008  21
   4   5  -8 13248.0 719.172  21
   4   5  -7 5581.11 481.713  21
   4   5  -6 46446.4 1585.57  21
  -4   5   6 51589.9 1559.36  12
   4   5  -5 33771.9 1335.13  21
  -4   5   5 38232.1 1344.82  12
   4   5  -4 31272.3 1283.21  21
  -4   5   4 32450.8 1266.11  12
   4   5  -3 7555.66 607.150  21
  -4   5   3 8203.55 621.267  12
   4   5  -2 3296.59 401.068  21
  -4   5   2 4393.12 462.563  12
   4   5  -1 60011.2 1906.56  21
  -4   5   1 62293.4 1941.23  12
   4   5   0 29637.1 1243.29  21
  -4   5   0 31536.3 1303.09  12
   4   5   1 27111.1 1166.14  21
  -4   5  -1 27616.6 1214.08  12
   4   5   2 1750.72 278.612  21
  -4   5  -2 1913.67 328.941  12
  -4   5  -3 10516.8 722.461  12
   4   5   3 11604.5 697.428  21
  -4   5  -4 28401.0 1161.35  16
  -4   5  -4 28566.2 1207.77  12
  -4   5  -5 10597.3 680.228  16
  -4   5  -5 10992.1 704.176  12
  -4   5  -6 44330.9 1506.81  16
  -4   5  -7 3082.82 361.113  16
  -4   5  -8 39679.3 1378.07  16
  -4   5  -9 6173.01 487.614  16
  -4   5 -10 1362.01 223.546  16
  -4   5 -11 11166.4 592.184  16
   4   6  -4 500.916 121.988  21
   4   6  -3 21079.8 756.254  21
   4   6  -2 14324.8 610.307  21
   4   6  -1 2477.21 244.074  21
  -4   6   1 1978.62 208.939  21
   4   6   0 11477.9 522.308  21
  -4   6  -3 5825.62 364.637  21
   5  -5 -12 4240.26 319.332  25
   5  -5 -11 3892.12 334.805  25
   5  -5 -10 5448.69 424.455  25
   5  -5  -9 76577.8 2004.02  25
   5  -5  -8 2503.87 317.274  25
   5  -5  -7 55771.6 1700.85  25
   5  -5  -6 9185.89 625.945  25
   5  -5  -5 29903.9 1194.94  25
   5  -5  -4 11321.3 706.379  25
   5  -5  -4 11261.4 676.498  15
   5  -5  -3 21876.6 1005.79  15
   5  -5  -3 22583.2 1014.16  25
   5  -5  -2 13185.3 752.497  25
   5  -5  -2 12771.8 769.322  15
   5  -5  -1 12755.1 728.112  25
   5  -5  -1 11908.5 754.546  15
   5  -5   0 34447.5 1363.69  15
   5  -5   1 21135.2 1043.40  15
   5  -5   2 9588.91 686.612  15
   5  -5   3 21424.3 1043.67  15
   5  -5   4 26448.5 1159.52  15
   5  -5   5 8653.18 628.298  15
  -5  -5  -5 9684.67 589.505  11
   5  -5   6 5529.05 486.473  15
  -5  -5  -6 6282.37 474.046  11
   5  -5   7 7946.31 569.112  15
  -5  -5  -7 9328.58 574.140  11
   5  -5   8 10558.2 619.826  15
  -5  -5  -8 10258.5 594.658  11
   5  -5   9 5648.67 416.577  15
  -5  -5  -9 5784.69 423.498  11
   5  -5  10 355.019 111.745  15
  -5  -5 -10 600.205 148.991  11
  -5  -5 -11 7618.03 419.258  11
   5  -4 -16 17343.9 675.077  23
   5  -4 -15 20055.4 813.468  23
   5  -4 -14 26992.5 1057.51  25
   5  -4 -13 7100.31 553.173  25
   5  -4 -12 5254.46 498.938  25
   5  -4 -11 8414.00 651.660  25
   5  -4 -10 26647.2 1220.90  25
   5  -4  -9 9609.43 721.348  25
   5  -4  -8 29735.1 1316.99  25
   5  -4  -7 475.434 223.479  25
   5  -4  -6 53953.1 1862.21  25
   5  -4  -5 58841.0 1951.41  25
   5  -4  -4 72215.0 2205.59  25
  -5  -4   3 11603.4 741.345  15
   5  -4  -3 11796.6 763.122  15
   5  -4  -3 11771.6 787.860  25
   5  -4  -2 62283.2 2000.15  25
  -5  -4   2 65003.5 1976.10  15
  -5  -4   1 113784. 2882.42  15
   5  -4  -1 107874. 2857.86  25
   5  -4   0 13221.2 813.696  25
  -5  -4   0 12876.3 807.883  15
   5  -4   1 36775.3 1411.32  25
  -5  -4  -1 36354.2 1441.51  15
  -5  -4  -2 44405.7 1637.18  15
   5  -4   2 45354.4 1583.56  25
   5  -4   3 30371.9 1238.24  25
  -5  -4  -3 30236.7 1235.17  11
  -5  -4  -4 34590.0 1365.11  11
  -5  -4  -5 43686.8 1586.20  11
  -5  -4  -6 16941.8 944.080  11
  -5  -4  -7 1574.72 306.582  11
  -5  -4  -8 30147.7 1298.79  11
  -5  -4  -9 12486.1 803.721  11
  -5  -4 -10 477.413 218.192  11
  -5  -4 -11 38011.0 1419.51  11
  -5  -4 -12 1712.61 285.202  11
  -5  -4 -13 9128.04 512.008  23
  -5  -4 -13 9143.77 585.451  11
  -5  -4 -14 2810.60 258.199  23
  -5  -4 -14 2576.38 286.660  11
  -5  -4 -15 4736.33 329.625  11
   5  -3 -18 1870.44 236.721  23
   5  -3 -17 19906.5 779.793  26
   5  -3 -17 18275.9 838.394  23
   5  -3 -16 2870.17 318.204  26
   5  -3 -15 62220.1 1780.64  26
   5  -3 -15 58731.4 1827.15  25
   5  -3 -14 18201.6 965.243  25
   5  -3 -14 20022.2 940.792  26
   5  -3 -13 19310.5 936.571  26
   5  -3 -13 15732.9 915.038  25
   5  -3 -12 25750.7 1202.80  25
   5  -3 -11 37479.4 1491.80  25
   5  -3 -10 31094.6 1340.44  25
   5  -3  -9 717.924 207.842  25
   5  -3  -8 47745.6 1674.16  25
   5  -3  -7 33118.7 1327.34  14
   5  -3  -7 31330.1 1297.70  25
   5  -3  -6 32865.8 1309.48  25
   5  -3  -6 32871.2 1301.42  14
  -5  -3   6 33581.3 1375.02   4
  -5  -3   5 32882.6 1347.57   4
  -5  -3   4 21338.6 1037.42   4
  -5  -3   3 25067.1 1122.55   4
  -5  -3   2 41800.2 1490.61   4
  -5  -3   1 19185.3 954.883   4
  -5  -3   0 30230.1 1229.65   4
  -5  -3  -1 9294.73 643.849   4
  -5  -3  -2 8370.47 611.967   4
  -5  -3  -3 1501.58 265.201   8
  -5  -3  -4 84020.2 2296.24   8
  -5  -3  -5 13582.8 779.894   8
  -5  -3  -5 12784.4 755.585  11
   5  -3   6 73441.3 2040.17  25
  -5  -3  -6 72446.7 2121.67  11
  -5  -3  -7 3592.68 416.909  11
  -5  -3  -8 16168.5 853.076  23
  -5  -3  -8 15594.4 897.858  11
  -5  -3  -9 65006.8 1950.00  23
  -5  -3  -9 62457.1 2012.50  11
  -5  -3 -10 3737.76 425.246  23
  -5  -3 -10 4501.78 494.558  11
  -5  -3 -11 28502.4 1222.15  23
  -5  -3 -11 27539.0 1256.12  11
  -5  -3 -12 30449.3 1282.39  23
  -5  -3 -12 30688.9 1314.56  11
  -5  -3 -13 3609.96 416.571  23
  -5  -3 -13 3650.84 426.185  11
  -5  -3 -14 39910.2 1439.95  23
  -5  -3 -14 38528.7 1409.41  11
  -5  -3 -15 33709.1 1259.10  23
  -5  -3 -15 35151.6 1243.43  11
  -5  -3 -16 1756.89 263.759  23
  -5  -3 -16 1990.59 251.120  11
  -5  -3 -17 656.529 151.016  23
   5  -2 -20 14375.5 618.385  26
   5  -2 -19 3514.26 339.346  26
   5  -2 -19 3053.28 294.596  23
   5  -2 -18 8214.33 549.486  23
   5  -2 -18 9260.30 612.106  26
   5  -2 -17 5882.53 516.167  26
   5  -2 -16 24161.6 1128.44  26
   5  -2 -15 1202.50 272.621  26
   5  -2 -14 45185.7 1562.02  25
   5  -2 -14 40830.8 1567.48  26
   5  -2 -13 21416.1 1039.65  25
   5  -2 -13 20946.9 1055.13  26
   5  -2 -12 9816.66 699.364  26
   5  -2 -12 10768.0 713.985  25
   5  -2 -11 17009.3 906.414  26
   5  -2 -11 19174.4 947.716  25
   5  -2 -10 1186.18 224.494  25
   5  -2 -10 1243.26 246.756  14
  -5  -2  10 1281.07 266.750   4
  -5  -2   9 8491.88 612.469   4
  -5  -2   8 54424.5 1693.86   4
  -5  -2   7 23364.1 1004.09   4
  -5  -2   6 168338. 3607.83   4
  -5  -2   5 67673.3 1856.21   4
  -5  -2   4 95289.3 2324.83   4
  -5  -2   3 41582.7 1335.27   4
   5  -2  -2 378606. 6598.56   5
  -5  -2   2 359142. 6726.59   4
   5  -2  -1 121634. 2490.45   5
  -5  -2   1 112484. 2619.23   4
  -5  -2   0 25950.5 992.020   4
   5  -2   0 27017.1 852.481   5
  -5  -2  -1 219827. 4338.68   4
  -5  -2  -2 48335.2 1454.13   4
  -5  -2  -3 155740. 3352.01   8
  -5  -2  -4 213235. 4298.74   8
  -5  -2  -5 31689.1 1155.84   8
  -5  -2  -6 98506.5 2436.18   8
  -5  -2  -7 43607.7 1447.82   8
  -5  -2  -8 11874.8 710.905   8
  -5  -2  -9 5547.85 485.860  23
  -5  -2  -9 5944.22 506.263   8
  -5  -2  -9 5273.96 481.683  11
  -5  -2 -10 23296.1 1064.69  23
  -5  -2 -10 22812.2 1064.47  11
  -5  -2 -11 29282.6 1245.91  23
  -5  -2 -11 30286.1 1175.80  26
  -5  -2 -11 27976.4 1219.33  11
  -5  -2 -12 59269.5 1945.76  23
  -5  -2 -12 59212.4 1916.08  11
  -5  -2 -12 64871.7 1899.30  26
  -5  -2 -13 8822.05 686.972  23
  -5  -2 -13 8830.19 663.753  11
  -5  -2 -13 9714.92 660.329  26
  -5  -2 -14 18502.3 1000.19  23
  -5  -2 -14 20052.3 990.050  11
  -5  -2 -15 27669.5 1235.02  23
  -5  -2 -15 31206.9 1208.98  11
  -5  -2 -16 2679.46 369.165  23
  -5  -2 -17 6708.21 528.279  23
  -5  -2 -18 4976.26 419.092  23
  -5  -2 -19 2303.40 250.658  23
   5  -1 -21 9236.23 460.546  22
   5  -1 -21 8372.10 464.470  26
   5  -1 -20 91.8002 112.135  26
   5  -1 -20 131.542 94.9378  22
   5  -1 -19 40794.6 1407.82  26
   5  -1 -18 18542.6 955.969  26
   5  -1 -17 20278.2 1039.88  26
   5  -1 -16 24980.5 1206.45  26
   5  -1 -16 29734.0 1168.32  18
   5  -1 -15 9093.39 696.485  26
   5  -1 -15 9979.15 661.002  18
   5  -1 -14 15823.7 910.413  26
   5  -1 -14 13358.4 772.909  18
   5  -1 -13 73656.5 2192.35  26
   5  -1 -13 76463.9 2093.16  18
   5  -1 -13 75422.2 2180.91  17
   5  -1 -12 90496.5 2508.77   6
   5  -1 -12 87542.9 2389.16  26
   5  -1 -12 88339.8 2280.41  18
   5  -1 -12 88190.9 2362.00  17
   5  -1 -11 1944.31 321.460   6
   5  -1 -10 33608.5 1299.51   6
   5  -1  -9 10346.7 661.613   6
  -5  -1   9 10359.8 575.676   4
   5  -1  -8 11787.3 675.308   6
  -5  -1   8 12286.0 609.880   4
   5  -1  -7 25730.5 1049.94   5
  -5  -1   7 30046.9 981.601   4
   5  -1  -6 48947.4 1291.47   1
   5  -1  -6 49332.5 1473.70   5
  -5  -1   6 50834.0 1356.14   4
   5  -1  -5 182042. 3801.94   5
   5  -1  -5 191699. 3641.53   1
  -5  -1   5 194302. 3657.96   4
   5  -1  -4 107064. 2428.05   5
  -5  -1   4 109230. 2304.07   4
   5  -1  -3 58469.9 1523.50   5
  -5  -1   3 58313.6 1439.03   4
   5  -1  -2 132211. 2705.95   5
  -5  -1   2 129648. 2634.57   4
  -5  -1   1 84429.9 1892.23   4
   5  -1  -1 85189.1 1899.79   5
   5  -1   0 2711.71 243.316   5
  -5  -1   0 2311.07 234.020   4
   5  -1   1 155374. 3005.01   5
  -5  -1  -1 156755. 3087.90   4
  -5  -1  -2 70166.9 1716.69   8
  -5  -1  -3 395375. 6996.25   8
  -5  -1  -4 176058. 3523.27   8
  -5  -1  -4 176801. 3229.71   7
  -5  -1  -5 31563.0 1073.35   8
  -5  -1  -5 33270.7 929.733   7
  -5  -1  -6 25610.4 974.235   8
  -5  -1  -6 26471.3 857.111   7
  -5  -1  -7 17330.3 809.252   8
  -5  -1  -7 17966.1 720.409   7
  -5  -1  -8 11737.7 671.740   8
  -5  -1  -8 11084.5 589.507   7
  -5  -1  -9 19910.3 930.607   8
  -5  -1  -9 21823.3 900.469   7
  -5  -1 -10 4323.86 425.418   8
  -5  -1 -11 60420.6 1851.28  23
  -5  -1 -11 57619.8 1829.62   8
  -5  -1 -11 61879.2 1804.69  11
  -5  -1 -11 61847.4 1829.20  26
  -5  -1 -12 42702.6 1511.79  26
  -5  -1 -12 42764.4 1544.71  23
  -5  -1 -12 45898.6 1515.13  11
  -5  -1 -13 4610.63 472.980  23
  -5  -1 -13 4581.70 470.659  26
  -5  -1 -14 76892.7 2275.05  23
  -5  -1 -14 76714.8 2242.09  26
  -5  -1 -15 371.506 185.170  26
  -5  -1 -15 188.727 148.135  23
  -5  -1 -16 382.726 183.144  23
  -5  -1 -17 5697.82 507.233  23
  -5  -1 -18 7131.59 523.573  23
  -5  -1 -19 2506.78 275.717  23
   5   0 -21 294.090 116.142  26
   5   0 -21 362.833 122.618  22
   5   0 -20 1712.39 245.914  26
   5   0 -19 26262.0 1074.02  26
   5   0 -19 27228.8 1013.07  18
   5   0 -18 1882.90 303.020  26
   5   0 -18 1630.98 264.235  18
   5   0 -17 480.411 168.262  26
   5   0 -17 194.574 122.524  18
   5   0 -16 2566.52 362.826  26
   5   0 -16 2733.64 352.203  18
   5   0 -15 156565. 3715.30  26
   5   0 -15 162477. 3647.51  18
   5   0 -14 20972.2 1031.79  26
   5   0 -14 22529.8 1038.94  20
   5   0 -14 21337.6 1006.60  18
   5   0 -14 19562.9 1023.37  17
   5   0 -13 107260. 2706.60  26
   5   0 -13 102841. 2621.35  20
   5   0 -13 104742. 2630.29  18
   5   0 -13 105148. 2720.71  17
   5   0 -12 14862.4 886.053   6
   5   0 -12 13683.5 781.555  17
   5   0 -11 2841.76 372.429   6
   5   0 -10 56112.4 1777.77   6
   5   0  -9 90099.4 2350.66   6
   5   0  -8 44625.6 1393.40   5
   5   0  -8 44066.5 1422.74   6
   5   0  -7 114221. 2601.41   5
   5   0  -6 123906. 2724.27   5
   5   0  -5 796962. 14113.6   5
  -5   0   5 865446. 13698.2   4
   5   0  -4 16168.3 688.756   5
   5   0  -4 16022.4 627.402   1
   5   0  -3 263268. 4940.68   5
   5   0  -3 265388. 4849.35   1
  -5   0   3 279443. 4656.42   4
   5   0  -2 68392.2 1657.24   5
   5   0  -2 69430.8 1616.01   1
  -5   0   1 16548.8 560.569   8
   5   0  -1 14007.7 572.401   1
  -5   0   0 15204.0 541.334   8
   5   0   0 12251.6 525.786   1
  -5   0  -1 48366.0 1182.20   8
   5   0   1 46313.5 1195.57   1
  -5   0  -2 2296.36 217.826   8
   5   0   2 2143.94 211.386   1
  -5   0  -3 178770. 3446.38   8
   5   0   3 182430. 3403.34   1
  -5   0  -4 23135.3 822.426   8
   5   0   4 24195.6 776.720   1
   5   0   5 110032. 2232.95   1
  -5   0  -5 104926. 2366.17   8
  -5   0  -6 2656.59 281.650   8
  -5   0  -7 11827.8 632.227   8
  -5   0  -7 11306.9 599.722   7
  -5   0  -8 40261.1 1320.14   8
  -5   0  -8 38973.5 1288.51   7
  -5   0  -9 25996.9 1061.38   8
  -5   0  -9 27404.8 1031.97   3
  -5   0  -9 25737.0 1050.81   7
  -5   0 -10 41441.7 1458.25   8
  -5   0 -10 45414.9 1415.63   3
  -5   0 -10 43032.0 1481.79   7
  -5   0 -11 202902. 4403.50   8
  -5   0 -11 210533. 4455.75   7
  -5   0 -12 232424. 4720.85  23
  -5   0 -12 228843. 4734.77  22
  -5   0 -12 224997. 4726.02  19
  -5   0 -12 223412. 4704.68  26
  -5   0 -13 29977.0 1221.78  23
  -5   0 -13 27881.9 1202.22  22
  -5   0 -13 27289.1 1196.31  19
  -5   0 -13 27716.2 1192.80  26
  -5   0 -14 2269.52 344.138  26
  -5   0 -14 2359.65 342.997  23
  -5   0 -14 2017.21 320.293  19
  -5   0 -15 8359.99 630.174  23
  -5   0 -15 7513.55 614.668  19
  -5   0 -15 7672.00 624.603  26
  -5   0 -16 208.692 134.569  23
  -5   0 -16 82.3121 135.880  20
  -5   0 -16 395.485 160.870  19
  -5   0 -17 4351.74 413.755  23
  -5   0 -17 4334.26 432.957  20
  -5   0 -17 4302.15 447.630  19
  -5   0 -18 16468.0 809.537  20
  -5   0 -18 16085.8 821.616  19
  -5   0 -19 10820.0 585.296  20
  -5   0 -20 25424.8 821.851  20
   5   1 -21 8745.94 448.164  22
   5   1 -20-7.42220 100.358  22
   5   1 -20 127.721 93.8011  18
   5   1 -19 40959.5 1325.30  18
   5   1 -18 20017.3 941.239  18
   5   1 -17 20413.3 996.651  18
   5   1 -16 28770.9 1185.37  20
   5   1 -16 27351.3 1206.28  18
   5   1 -15 9279.56 643.458  20
   5   1 -15 8359.34 647.219  18
   5   1 -14 15588.1 825.989  20
   5   1 -14 13339.8 818.394  18
   5   1 -13 70040.2 2098.57  18
   5   1 -13 72278.4 2125.47  17
   5   1 -12 89336.3 2494.41   6
   5   1 -12 83549.9 2279.11  18
   5   1 -12 86535.4 2317.71  17
   5   1 -11 1962.92 318.646   6
   5   1 -10 31795.9 1266.12   6
   5   1  -9 8768.74 549.259   5
   5   1  -9 9311.58 622.569   6
   5   1  -9 10301.3 610.967  10
   5   1  -8 10554.1 641.892   6
   5   1  -8 11999.6 625.322   5
   5   1  -8 10069.6 586.307  10
   5   1  -7 27328.4 1006.85  10
   5   1  -7 28586.7 1008.26   5
   5   1  -6 47090.3 1384.45  10
   5   1  -6 50150.3 1404.83   5
   5   1  -5 181049. 3608.34  10
   5   1  -5 181851. 3584.07   5
   5   1  -4 105831. 2339.51  10
  -5   1   4 108460. 2045.84   3
   5   1  -4 103547. 2305.43   5
  -5   1   3 59497.8 1313.54   3
   5   1  -3 56199.7 1468.06  10
   5   1  -2 127272. 2657.76  10
  -5   1   2 134348. 2543.83   3
   5   1  -1 85297.5 1895.13  10
  -5   1   1 88331.2 1677.66   8
  -5   1   1 85637.8 1847.64   3
   5   1   0 1910.11 199.182  10
   5   1   0 2256.46 240.721   9
  -5   1   0 1816.70 197.594   3
   5   1   1 151177. 2882.36  10
   5   1   1 147039. 3014.39   9
  -5   1  -1 153784. 2835.20   8
  -5   1  -1 150556. 2975.04   3
   5   1   2 64383.9 1422.15  10
   5   1   2 62224.0 1568.97   9
  -5   1  -2 63254.6 1465.14   8
  -5   1  -2 64157.5 1565.90   3
  -5   1  -3 395388. 6903.25   8
   5   1   3 395471. 6990.28   9
  -5   1  -3 394737. 7010.07   3
   5   1   3 404126. 6714.26  10
  -5   1  -4 173558. 3400.51   8
  -5   1  -4 174416. 3477.02   3
   5   1   4 174060. 3424.36   9
  -5   1  -5 33122.8 1105.69   3
  -5   1  -5 34522.0 1091.10   8
   5   1   5 35021.2 1076.56   9
  -5   1  -6 25344.3 953.736   8
   5   1   6 26844.8 924.924   9
  -5   1  -6 24906.4 959.899   3
  -5   1  -7 17974.9 814.606   8
  -5   1  -7 16787.5 792.698   3
   5   1   7 18488.0 752.218   9
  -5   1  -8 10291.3 632.050   8
  -5   1  -8 10810.4 634.678   3
  -5   1  -8 9677.70 620.145   7
  -5   1  -9 21001.1 926.394   3
  -5   1  -9 19164.8 925.791   8
  -5   1  -9 20197.2 961.325   7
  -5   1 -10 3226.64 385.943   8
  -5   1 -10 3569.90 375.205   3
  -5   1 -10 4044.96 446.679   7
  -5   1 -11 62840.7 1833.59  22
  -5   1 -11 62116.0 1875.98  19
  -5   1 -11 60463.4 1822.94   3
  -5   1 -12 42169.5 1522.22  19
  -5   1 -13 5032.28 502.934  19
  -5   1 -14 73840.2 2228.87  19
  -5   1 -15 256.361 152.368  19
  -5   1 -16 759.482 203.974  19
  -5   1 -17 5230.40 488.880  20
  -5   1 -17 5567.00 509.233  19
  -5   1 -18 8163.22 571.139  20
  -5   1 -18 8039.91 580.021  19
  -5   1 -19 2517.26 294.215  20
  -5   1 -20 12884.7 571.822  20
   5   2 -20 14517.9 592.682  18
   5   2 -19 3041.97 310.039  18
   5   2 -18 9173.62 597.294  18
   5   2 -17 5469.20 492.578  18
   5   2 -16 22847.5 1081.08  18
   5   2 -15 774.924 221.564  18
   5   2 -14 43133.1 1489.96  24
   5   2 -14 38307.9 1490.64  18
   5   2 -13 22142.2 1038.21  24
   5   2 -13 20529.0 1035.74  18
   5   2 -12 9610.82 676.710  18
   5   2 -11 18083.3 916.851  18
   5   2 -10 802.359 199.503  10
   5   2 -10 851.697 194.006  18
   5   2  -9 9069.18 613.173   6
   5   2  -9 8621.31 619.940  10
   5   2  -8 52158.1 1666.54  10
   5   2  -8 53851.2 1619.16   6
   5   2  -7 21965.7 986.976  10
   5   2  -7 23666.9 953.000   6
   5   2  -6 161389. 3550.21  10
   5   2  -6 165857. 3412.51   6
   5   2  -5 64228.4 1813.80  10
   5   2  -4 89530.6 2251.53  10
   5   2  -4 92685.4 2086.47   5
   5   2  -3 41741.1 1321.58  10
   5   2  -3 41538.7 1305.51   9
   5   2  -2 361132. 6484.70  10
   5   2  -2 347137. 6465.89   9
   5   2  -1 116304. 2562.39  10
   5   2  -1 110983. 2587.61   9
   5   2   0 24716.5 902.470  10
   5   2   0 23809.8 944.047   9
  -5   2   0 24404.9 899.151   3
   5   2   1 226045. 4225.53  10
   5   2   1 212797. 4348.29   9
  -5   2  -1 222060. 4296.29   3
   5   2   2 52745.6 1373.53  10
   5   2   2 47517.2 1471.67   9
  -5   2  -2 49134.0 1449.90   3
   5   2   3 149600. 3280.79   9
  -5   2  -3 144488. 3230.47   3
   5   2   4 200442. 4092.88   9
  -5   2  -4 197219. 4070.43   3
   5   2   5 28807.6 1114.81   9
  -5   2  -5 29296.5 1123.97   3
   5   2   6 99930.1 2432.87   9
  -5   2  -6 91599.2 2395.73   3
   5   2   7 43377.4 1440.13   9
  -5   2  -7 40408.3 1430.67   3
  -5   2  -8 8369.12 612.793   3
   5   2   8 8591.14 592.306   9
  -5   2  -8 7298.60 570.730   7
  -5   2  -9 4907.76 489.877   7
  -5   2 -10 21171.0 984.046  19
  -5   2 -11 29006.4 1224.16  16
  -5   2 -11 28914.4 1207.77  19
  -5   2 -12 61770.7 1919.88  16
  -5   2 -12 60320.1 1913.69  19
  -5   2 -13 8807.53 640.893  16
  -5   2 -13 8521.28 651.487  19
  -5   2 -14 18645.1 939.888  16
  -5   2 -14 19501.9 1002.88  19
  -5   2 -15 27306.0 1188.03  19
  -5   2 -16 2771.92 348.447  19
  -5   2 -17 7493.58 549.624  20
  -5   2 -17 6614.63 507.741  19
  -5   2 -18 4516.65 385.451  20
  -5   2 -19 2139.08 236.790  20
   5   3 -18 1743.40 225.455  18
   5   3 -17 17601.4 797.221  18
   5   3 -16 2303.30 312.447  18
   5   3 -15 59422.6 1712.79  24
   5   3 -15 56310.8 1780.61  18
   5   3 -14 18882.1 929.710  24
   5   3 -14 18163.6 948.683  18
   5   3 -13 16673.0 919.187  18
   5   3 -12 27254.8 1203.87  18
   5   3 -11 39672.4 1480.67  18
   5   3 -10 35293.4 1355.57  18
   5   3  -9 1380.09 258.786  18
   5   3  -8 47407.8 1500.09  21
   5   3  -8 29383.2 1212.46  18
   5   3  -7 32443.7 1244.17  21
   5   3  -7 30957.4 1164.17  18
   5   3  -6 32523.3 1340.36  10
   5   3  -6 34335.0 1263.66  21
  -5   3   6 29970.8 1300.96   9
   5   3  -5 32665.0 1328.03  10
   5   3  -4 21091.8 1034.68  10
   5   3  -4 22389.7 1003.69   9
   5   3  -3 23667.1 1042.80   9
   5   3  -2 39769.3 1421.98   9
   5   3  -1 17041.8 884.827   9
  -5   3   0 28216.7 1097.24   9
   5   3   0 27159.4 1161.19   9
   5   3   1 9449.13 664.299   9
   5   3   2 7325.87 586.018   9
   5   3   3 1514.10 284.356   9
   5   3   4 77333.2 2249.79   9
  -5   3  -5 13773.5 780.281  16
   5   3   5 13617.7 836.215   9
  -5   3  -6 72794.2 2105.36  16
  -5   3  -7 3068.98 382.771  16
  -5   3  -8 15214.8 885.753  16
  -5   3  -9 60235.4 1942.66  16
  -5   3 -10 3471.16 425.238  16
  -5   3 -11 27880.0 1241.51  16
  -5   3 -12 28021.3 1228.39  16
  -5   3 -13 3329.30 400.870  16
  -5   3 -14 40181.3 1415.37  16
  -5   3 -14 40470.0 1328.88  19
  -5   3 -15 33318.8 1191.70  16
  -5   3 -16 1902.19 256.903  20
  -5   3 -17 756.764 144.127  20
   5   4 -16 17141.6 638.174  18
   5   4 -15 19361.7 706.127  24
   5   4 -15 19525.6 769.713  18
   5   4 -14 25004.8 944.516  24
   5   4 -14 24972.6 955.303  18
   5   4 -13 7672.73 542.828  24
   5   4 -13 7893.47 536.374  18
   5   4 -12 5227.19 456.861  18
   5   4 -11 8704.98 597.705  18
   5   4 -10 28250.4 1135.66  21
   5   4 -10 28248.1 1139.84  18
   5   4  -9 10052.0 679.931  21
   5   4  -9 11073.6 682.432  18
   5   4  -8 27492.2 1197.48  21
   5   4  -7 572.016 175.341  21
   5   4  -6 49727.7 1721.52  21
   5   4  -5 57420.2 1880.49  21
   5   4  -4 67579.4 2084.15  21
   5   4  -3 9955.27 709.651  21
   5   4  -2 58899.8 1903.51  21
   5   4  -1 104467. 2756.27  21
  -5   4   1 106463. 2821.35  12
   5   4   0 14090.6 834.866  21
  -5   4   0 12312.3 808.568  12
   5   4   1 33927.1 1343.39  21
  -5   4  -1 32815.9 1370.11  12
  -5   4  -2 46229.4 1554.41  16
   5   4   2 45519.7 1578.02  21
  -5   4  -2 42956.9 1606.60  12
  -5   4  -3 28730.0 1207.60  16
   5   4   3 27325.2 1167.87  21
  -5   4  -3 26666.8 1216.29  12
  -5   4  -4 32670.2 1316.76  16
  -5   4  -4 31363.7 1328.29  12
  -5   4  -5 39673.1 1510.13  12
  -5   4  -5 43324.7 1563.76  16
  -5   4  -6 15222.7 896.102  16
  -5   4  -6 16253.3 894.747  12
  -5   4  -7 1476.74 292.381  16
  -5   4  -7 1461.62 270.406  12
  -5   4  -8 28587.6 1265.75  16
  -5   4  -8 30074.4 1195.62  12
  -5   4  -9 11583.9 769.268  16
  -5   4 -10 386.583 178.104  16
  -5   4 -11 35863.4 1366.40  16
  -5   4 -12 2569.34 338.214  16
  -5   4 -13 9029.59 584.709  16
  -5   4 -14 2647.16 289.250  16
  -5   4 -14 2831.00 265.549  18
   5   5 -12 4015.04 296.314  24
   5   5 -11 3536.12 318.154  24
   5   5 -10 4676.59 335.049  21
   5   5  -9 75846.9 1887.71  21
   5   5  -8 2917.73 326.332  21
   5   5  -7 55013.7 1681.21  21
  -5   5   7 59575.9 1622.34  12
  -5   5   6 9688.87 603.856  12
   5   5  -6 8680.10 610.553  21
   5   5  -5 26451.9 1144.56  21
  -5   5   5 31343.8 1182.61  12
   5   5  -4 10615.6 705.715  21
  -5   5   4 10900.9 693.484  12
   5   5  -3 18463.3 952.059  21
  -5   5   3 21201.1 999.671  12
  -5   5   2 12119.4 764.669  12
   5   5  -2 14083.8 814.621  21
   5   5  -1 12268.2 758.632  21
  -5   5   1 12332.4 773.868  12
   5   5   0 32839.9 1286.30  21
  -5   5   0 31637.8 1303.75  12
   5   5   1 21748.0 1005.56  21
  -5   5  -1 21295.6 1035.00  12
   5   5   2 8630.65 596.233  21
  -5   5  -2 8439.18 633.636  12
   5   5   3 23773.6 988.315  21
  -5   5  -3 20129.9 998.742  12
  -5   5  -4 24956.7 1030.27  16
  -5   5  -4 25367.4 1093.98  12
  -5   5  -5 7838.76 557.994  16
  -5   5  -5 8133.57 585.621  12
  -5   5  -6 5680.81 468.441  16
  -5   5  -6 5742.76 469.668  12
  -5   5  -7 7632.63 540.072  16
  -5   5  -8 9440.45 586.021  16
  -5   5  -9 5517.15 430.822  16
  -5   5 -10 413.694 125.297  16
  -5   5 -11 5596.12 384.483  16
   6  -5 -11 47250.1 1276.92  25
   6  -5 -10 8382.74 497.088  25
   6  -5  -9 10975.1 605.170  25
   6  -5  -8 21924.5 921.897  25
   6  -5  -7 35054.0 1245.48  25
   6  -5  -6 465.342 173.179  25
   6  -5  -5 13524.7 756.463  25
   6  -5  -4 14075.2 774.499  25
   6  -5  -3 19328.6 882.521  15
   6  -5  -3 18881.2 912.578  25
   6  -5  -2 21651.6 978.193  25
   6  -5  -2 23003.0 1004.08  15
   6  -5  -1 1578.62 264.274  25
   6  -5  -1 1832.33 299.982  15
   6  -5   0 6677.67 543.403  15
   6  -5   0 6786.08 514.475  25
   6  -5   1 19055.2 861.833  25
   6  -5   1 18094.7 923.170  15
   6  -5   2 4.49317 126.976  15
   6  -5   3 2772.86 359.211  15
   6  -5   4 1335.33 259.358  15
   6  -5   5 169.791 124.838  15
   6  -5   6 11038.5 670.578  15
  -6  -5  -6 12980.9 639.322  11
   6  -5   7 10460.1 618.814  15
  -6  -5  -7 10140.3 558.938  11
   6  -5   8 3457.34 335.466  15
  -6  -5  -8 4073.20 338.765  11
   6  -5   9 38801.8 1152.94  15
  -6  -5  -9 38364.0 1125.62  11
   6  -4 -15 4859.58 360.901  23
   6  -4 -14 5780.39 436.402  25
   6  -4 -13 11820.8 683.540  25
   6  -4 -12 32894.3 1267.15  25
   6  -4 -11 9597.81 676.826  25
   6  -4 -10 5112.18 513.406  25
   6  -4  -9 45438.1 1662.29  25
   6  -4  -8 73747.3 2249.59  25
   6  -4  -7 82675.5 2437.59  25
   6  -4  -6 7739.15 651.923  25
   6  -4  -5 6400.25 589.129  25
   6  -4  -4 8222.48 666.070  25
   6  -4  -3 15130.7 852.919  15
   6  -4  -3 13245.6 850.143  25
  -6  -4   2 6109.03 539.128  15
   6  -4  -2 5992.58 563.789  25
   6  -4  -1 9833.27 721.827  25
  -6  -4   1 11492.2 747.848  15
   6  -4   0 43588.8 1604.99  25
   6  -4   1 6154.66 556.329  25
   6  -4   2 55819.2 1830.39  25
   6  -4   3 7683.89 607.174  25
   6  -4   4 38342.2 1446.97  25
  -6  -4  -4 40192.7 1475.46  11
   6  -4   5 13180.0 783.486  25
  -6  -4  -5 12579.3 795.273  11
  -6  -4  -6 30317.6 1285.49  11
  -6  -4  -7 25941.9 1181.09  11
  -6  -4  -8 33859.8 1368.12  11
  -6  -4  -9 49164.5 1680.00  11
  -6  -4 -10 30365.8 1240.01  11
  -6  -4 -11 47303.1 1559.21  11
  -6  -4 -12 18700.2 868.638  11
  -6  -4 -13 11189.2 612.670  11
  -6  -4 -14 4868.29 358.092  11
   6  -3 -18 2172.01 226.823  23
   6  -3 -17 5396.54 417.307  23
   6  -3 -17 6078.42 392.725  26
   6  -3 -16 21470.7 865.840  26
   6  -3 -15 5199.16 439.314  26
   6  -3 -15 5038.54 451.002  25
   6  -3 -14 25417.6 1117.73  25
   6  -3 -14 27421.5 1110.42  26
   6  -3 -13 6535.80 573.601  25
   6  -3 -13 7278.03 561.981  26
   6  -3 -12 29040.7 1193.56  26
   6  -3 -12 27754.8 1245.35  25
   6  -3 -11 16458.5 946.376  25
   6  -3 -10 72895.5 2220.78  25
   6  -3  -9 20815.9 1067.03  25
   6  -3  -8 27030.3 1231.19  25
   6  -3  -8 28199.8 1257.39  14
   6  -3  -7 24566.0 1146.53  14
   6  -3  -7 21963.7 1093.04  25
   6  -3  -6 24588.6 1128.85  14
   6  -3  -6 23247.9 1111.11  25
   6  -3  -5 87000.1 2387.48  14
   6  -3  -5 86515.2 2406.12  25
   6  -3  -4 89592.5 2448.92  25
   6  -3  -4 91431.6 2425.92  14
  -6  -3   4 92466.6 2524.74   4
   6  -3  -3 1382.73 261.255  25
  -6  -3   3 1489.32 283.070   4
   6  -3  -2 41431.4 1476.79  25
  -6  -3   2 43391.5 1560.60   4
  -6  -3   1 8740.77 649.595   4
  -6  -3   0 27231.1 1184.74   4
  -6  -3  -1 18837.4 971.430   4
   6  -3   2 59648.8 1821.69  25
  -6  -3  -2 59187.1 1900.44   8
   6  -3   3 13739.1 784.810  25
  -6  -3  -3 12564.8 791.455   8
  -6  -3  -3 13263.6 743.384  11
   6  -3   4 39648.5 1391.36  25
  -6  -3  -4 28915.9 1212.06  11
   6  -3   5 110711. 2774.45  25
  -6  -3  -5 109199. 2785.01  11
   6  -3   6 196374. 4233.12  25
  -6  -3  -6 194273. 4284.16  11
   6  -3   7 154550. 3609.52  25
  -6  -3  -7 164128. 3744.53  11
   6  -3   8 212661. 4460.92  25
  -6  -3  -8 202496. 4549.00  11
   6  -3   9 14964.3 833.561  25
  -6  -3  -9 15039.9 841.968  23
  -6  -3  -9 12852.0 836.884  11
  -6  -3 -10 1035.69 240.932  23
  -6  -3 -10 1552.48 302.537  11
  -6  -3 -11 33408.0 1334.39  23
  -6  -3 -11 32644.2 1371.59  11
  -6  -3 -12 11962.2 755.749  23
  -6  -3 -12 11305.5 760.097  11
  -6  -3 -13 7320.75 577.646  23
  -6  -3 -13 6754.88 562.688  11
  -6  -3 -14 13598.9 762.853  23
  -6  -3 -14 13661.9 761.793  11
  -6  -3 -15 4760.16 419.732  23
  -6  -3 -15 4588.08 401.530  11
  -6  -3 -16 1654.76 237.774  23
  -6  -3 -16 1308.59 202.713  11
  -6  -3 -17 11677.5 535.332  23
   6  -2 -19 1811.30 243.090  26
   6  -2 -19 1816.06 209.147  23
   6  -2 -18 801.313 187.607  26
   6  -2 -18 643.759 153.734  23
   6  -2 -17 12246.9 735.330  26
   6  -2 -16 2522.33 360.557  26
   6  -2 -15 24621.4 1155.34  26
   6  -2 -14 4332.33 481.999  26
   6  -2 -13 1206.50 267.535  26
   6  -2 -12 45842.8 1586.36  25
   6  -2 -12 44194.4 1620.33  26
   6  -2 -11 34264.9 1353.36  26
   6  -2 -11 32203.5 1329.69  14
   6  -2 -11 33385.5 1312.25  25
   6  -2 -10 15332.9 844.471  25
   6  -2 -10 15996.4 879.009  14
   6  -2  -9 18549.8 935.733  14
  -6  -2   9 19159.2 950.023   4
  -6  -2   8 51136.6 1657.04   4
  -6  -2   7 2273.41 317.181   4
  -6  -2   6 88617.6 2310.12   4
  -6  -2   5 68894.0 1919.35   4
   6  -2  -4 80699.3 2091.18   5
  -6  -2   4 78359.3 2088.45   4
   6  -2  -3 60568.2 1684.01   5
  -6  -2   3 60530.5 1736.17   4
   6  -2  -2 23824.1 920.286   5
  -6  -2   2 23294.1 972.246   4
   6  -2  -1 45251.0 1319.83   5
  -6  -2   1 43596.4 1411.06   4
  -6  -2   0 51034.8 1549.54   4
  -6  -2  -1 2845.98 331.141   4
  -6  -2  -2 12049.2 696.223   8
  -6  -2  -3 30638.0 1177.49   8
  -6  -2  -4 126856. 2967.34   8
  -6  -2  -5 373345. 7019.13   8
  -6  -2  -6 28398.9 1156.57   8
  -6  -2  -7 41079.9 1460.35   8
  -6  -2  -8 16468.2 893.507   8
  -6  -2  -8 17661.8 911.221  11
  -6  -2  -9 5923.63 520.356  23
  -6  -2  -9 5559.10 508.766  11
  -6  -2 -10 21573.1 1049.04  23
  -6  -2 -10 21731.9 1058.37  11
  -6  -2 -11 13935.1 850.199  23
  -6  -2 -11 14032.5 850.187  11
  -6  -2 -12 49985.2 1754.94  23
  -6  -2 -12 52445.8 1771.70  11
  -6  -2 -13 17367.8 967.800  23
  -6  -2 -13 18648.8 973.012  11
  -6  -2 -14 18755.7 998.851  23
  -6  -2 -14 20030.9 983.930  11
  -6  -2 -15 4675.94 488.977  23
  -6  -2 -15 4528.57 437.742  11
  -6  -2 -16 2843.06 353.253  23
  -6  -2 -17 6047.49 478.677  23
  -6  -2 -18 6775.15 449.828  23
   6  -1 -20 1354.43 214.636  26
   6  -1 -20 1269.83 197.334  22
   6  -1 -19 24378.6 1011.80  26
   6  -1 -18 18403.9 929.521  26
   6  -1 -17 11420.4 759.245  26
   6  -1 -16 6454.97 586.470  26
   6  -1 -16 6462.36 529.774  18
   6  -1 -15 7313.73 625.888  26
   6  -1 -15 7563.70 587.404  18
   6  -1 -14 5468.86 532.697  26
   6  -1 -14 5027.76 478.676  18
   6  -1 -14 6329.72 567.634  17
   6  -1 -13 44904.4 1654.28  26
   6  -1 -13 49398.0 1620.18  18
   6  -1 -13 49037.2 1685.72  17
   6  -1 -12 2087.05 321.424  26
   6  -1 -12 3310.66 375.156  18
   6  -1 -12 2647.42 345.549  17
   6  -1 -11 35486.6 1323.12  17
   6  -1 -11 36237.3 1433.67   6
   6  -1 -11 34775.3 1270.87  18
   6  -1 -10 44794.3 1596.24   6
   6  -1  -9 61267.9 1882.21   6
  -6  -1   8 4306.31 357.614   4
   6  -1  -7 87214.0 2347.02   5
  -6  -1   7 96498.4 2178.90   4
   6  -1  -6 60466.1 1790.55   5
   6  -1  -6 61603.3 1616.63   1
   6  -1  -5 317350. 5784.55   1
   6  -1  -5 314261. 6011.80   5
  -6  -1   5 322290. 5769.15   4
   6  -1  -4 89116.9 2165.68   5
  -6  -1   4 85952.8 1983.39   4
   6  -1  -4 83884.8 2025.05   1
   6  -1  -3 193290. 3834.21   5
  -6  -1   3 190338. 3673.38   4
   6  -1  -3 184102. 3721.34   1
   6  -1  -2 37736.9 1185.49   5
  -6  -1   2 38134.4 1131.39   4
   6  -1  -1 140362. 2927.59   5
  -6  -1   1 139267. 2872.16   4
   6  -1   0 70074.1 1726.22   5
  -6  -1   0 69465.7 1717.08   4
   6  -1   1 32639.4 1036.72   5
  -6  -1  -1 35092.6 1121.25   8
  -6  -1  -2 32858.7 1100.28   8
  -6  -1  -3 77538.5 1941.95   8
  -6  -1  -4 173942. 3593.70   8
  -6  -1  -5 107422. 2539.82   8
   6  -1   5 110568. 2459.06   1
  -6  -1  -6 51974.8 1573.07   8
  -6  -1  -7 127409. 2969.31   8
  -6  -1  -8 36619.1 1342.13   8
  -6  -1  -9 36031.7 1356.09   8
  -6  -1 -10 33077.7 1289.94  23
  -6  -1 -10 32149.8 1293.49   8
  -6  -1 -10 34035.0 1272.96  11
  -6  -1 -10 34012.3 1262.63  26
  -6  -1 -11 86925.4 2437.80  23
  -6  -1 -11 91564.9 2367.29  19
  -6  -1 -11 93256.3 2449.09  11
  -6  -1 -12 59579.5 1925.44  23
  -6  -1 -12 61496.9 1856.99  19
  -6  -1 -12 62332.7 1902.03  11
  -6  -1 -13 20357.6 1050.21  23
  -6  -1 -13 20973.9 996.247  19
  -6  -1 -13 22590.6 1037.65  11
  -6  -1 -14 14589.9 876.671  23
  -6  -1 -14 14436.0 818.239  19
  -6  -1 -15 34931.0 1395.52  23
  -6  -1 -16 13990.1 819.095  23
  -6  -1 -17 15357.2 815.394  23
  -6  -1 -18 19004.2 830.757  23
  -6  -1 -19 2712.36 266.247  23
   6   0 -21 75.8517 79.5140  22
   6   0 -20 4336.37 353.604  26
   6   0 -19 6051.26 476.410  26
   6   0 -19 6777.38 472.292  18
   6   0 -18 321.016 157.634  26
   6   0 -18 63.4366 114.515  18
   6   0 -17 346.824 144.454  26
   6   0 -17 226.432 150.077  18
   6   0 -16 36665.2 1444.37  26
   6   0 -16 37930.0 1419.72  18
   6   0 -15 24544.2 1157.64  26
   6   0 -15 26254.0 1161.05  18
   6   0 -14 103328. 2765.86  26
   6   0 -14 105855. 2728.09  18
   6   0 -14 108379. 2839.93  17
   6   0 -13 51768.7 1726.51  26
   6   0 -13 51120.3 1685.33  18
   6   0 -13 52242.0 1762.09  17
   6   0 -12 127573. 3109.55  17
   6   0 -12 129257. 3083.59  26
   6   0 -12 128012. 3027.59  18
   6   0 -11 6842.92 598.038   6
   6   0 -10 1349.36 253.083   6
   6   0  -9 15453.1 854.642   6
   6   0  -9 16249.5 846.734   5
   6   0  -8 19688.9 922.436   5
   6   0  -7 26297.0 1061.18   5
   6   0  -6 55764.0 1632.04   5
   6   0  -5 11205.3 617.616   5
   6   0  -4 51834.5 1502.12   5
  -6   0   4 55460.5 1234.16   4
   6   0  -3 94711.2 2174.87   5
   6   0  -3 89187.5 2071.24   1
   6   0  -2 11254.1 582.498   5
   6   0  -2 11385.7 554.660   1
  -6   0   2 12518.0 514.297   8
   6   0  -1 77747.1 1881.99   1
  -6   0   1 85983.1 1816.43   8
   6   0   0 223400. 4311.47   1
  -6   0   0 237203. 4236.37   8
  -6   0  -1 80544.4 1820.55   8
   6   0   1 80484.6 1874.40   1
   6   0   2 14407.0 626.720   1
  -6   0  -2 13414.1 594.930   8
   6   0   3 305350. 5494.84   1
  -6   0  -3 300502. 5506.97   8
   6   0   4 552.905 121.075   1
  -6   0  -4 1143.38 199.646   8
  -6   0  -5 46287.3 1383.62   8
   6   0   5 46082.1 1272.64   1
  -6   0  -6 94307.0 2290.45   8
  -6   0  -7 15368.2 770.554   8
  -6   0  -7 15413.3 737.964   7
  -6   0  -8 5982.47 485.737   8
  -6   0  -8 5718.42 467.256   7
  -6   0  -9 125.122 105.183   8
  -6   0  -9 31.5516 117.239   7
  -6   0 -10 11613.4 736.721   8
  -6   0 -10 12149.8 711.610   3
  -6   0 -10 11659.8 734.007   7
  -6   0 -11 2563.54 347.481  23
  -6   0 -11 2676.63 356.886  19
  -6   0 -12 199456. 4328.11  23
  -6   0 -12 201716. 4357.96  19
  -6   0 -13 2770.09 376.763  23
  -6   0 -13 2795.28 371.514  19
  -6   0 -14 28990.5 1233.58  23
  -6   0 -14 28272.0 1245.84  19
  -6   0 -15 601.327 172.146  23
  -6   0 -15 590.016 188.869  19
  -6   0 -16 7704.54 573.037  23
  -6   0 -16 7038.05 552.060  20
  -6   0 -16 6756.21 570.504  19
  -6   0 -17 2456.85 307.772  23
  -6   0 -17 1581.69 261.485  20
  -6   0 -17 1690.41 280.868  19
  -6   0 -18 19024.3 814.763  20
  -6   0 -18 19618.7 868.379  19
  -6   0 -19 2965.33 272.865  20
   6   1 -20 1292.06 189.193  22
   6   1 -20 1741.62 219.044  18
   6   1 -19 24079.3 949.782  18
   6   1 -18 17615.6 864.386  18
   6   1 -17 10812.8 704.457  18
   6   1 -16 5775.83 529.960  18
   6   1 -15 7333.53 605.439  18
   6   1 -14 5410.14 516.302  18
   6   1 -13 49975.2 1621.39  24
   6   1 -13 46933.7 1634.01  18
   6   1 -13 47565.1 1654.44  17
   6   1 -12 2745.00 342.665  24
   6   1 -12 2805.74 356.891  18
   6   1 -12 2906.87 365.525  17
   6   1 -11 32805.6 1272.40  17
   6   1 -11 35334.8 1430.19   6
   6   1 -11 35957.8 1300.27  24
   6   1 -11 36075.7 1310.13  18
   6   1 -10 41322.1 1532.48   6
   6   1  -9 61209.0 1773.34   5
   6   1  -9 61041.3 1889.26   6
   6   1  -8 3957.43 411.079   6
   6   1  -8 3875.33 381.696   5
   6   1  -8 4169.15 395.701  10
   6   1  -7 91389.1 2245.95   5
   6   1  -7 84935.4 2190.97  10
   6   1  -6 64890.0 1737.54   5
   6   1  -6 58604.4 1675.63  10
   6   1  -5 297187. 5583.68  10
   6   1  -5 302842. 5625.68   5
   6   1  -4 84882.2 2047.48  10
   6   1  -4 84735.5 2060.54   5
   6   1  -3 177544. 3668.38  10
  -6   1   3 194378. 3504.14   3
   6   1  -2 35720.6 1110.77  10
  -6   1   2 37281.5 1039.59   3
  -6   1   1 149301. 2676.61   8
  -6   1   1 143803. 2875.75   3
   6   1   0 66958.1 1630.72  10
  -6   1   0 72669.1 1543.96   8
  -6   1   0 69540.9 1687.85   3
  -6   1  -1 32090.4 909.641   8
  -6   1  -1 29862.0 993.871   3
   6   1   1 30379.6 924.986  10
   6   1   2 31755.8 1068.25   9
  -6   1  -2 31420.3 956.813   8
  -6   1  -2 30773.7 1035.68   3
   6   1   2 32840.8 931.230  10
   6   1   3 75743.9 1868.83   9
  -6   1  -3 75250.1 1779.43   8
  -6   1  -3 73502.4 1867.28   3
   6   1   4 174438. 3533.01   9
  -6   1  -4 174002. 3491.29   8
  -6   1  -4 174618. 3587.69   3
   6   1   5 114754. 2516.41   9
  -6   1  -5 109781. 2511.78   8
  -6   1  -5 109114. 2571.65   3
   6   1   6 54808.8 1512.66   9
  -6   1  -6 50506.9 1555.01   3
  -6   1  -6 51704.7 1537.51   8
  -6   1  -7 122918. 2934.03   3
  -6   1  -7 127209. 2954.01   8
  -6   1  -8 37641.3 1326.71   3
  -6   1  -8 36113.2 1311.96   8
  -6   1  -8 33970.3 1296.04   7
  -6   1  -9 36378.7 1344.54   3
  -6   1  -9 35128.1 1339.75   8
  -6   1  -9 37582.6 1404.65   7
  -6   1 -10 31556.5 1254.68   3
  -6   1 -10 32271.4 1307.89   8
  -6   1 -10 33182.2 1269.57  19
  -6   1 -10 31084.1 1311.59   7
  -6   1 -11 89589.6 2439.24  19
  -6   1 -12 60177.8 1926.90  19
  -6   1 -13 20214.0 1043.04  19
  -6   1 -14 13312.3 841.188  19
  -6   1 -15 35272.5 1419.69  19
  -6   1 -16 14024.3 836.051  19
  -6   1 -17 13531.8 759.639  20
  -6   1 -17 13809.6 785.939  19
  -6   1 -18 18328.5 826.172  20
  -6   1 -18 18456.2 849.649  19
  -6   1 -19 2857.57 279.829  20
   6   2 -19 2215.30 255.467  18
   6   2 -18 964.097 201.888  18
   6   2 -17 11494.2 697.850  18
   6   2 -16 1832.47 296.471  18
   6   2 -15 25901.1 1100.90  24
   6   2 -15 24404.4 1134.74  18
   6   2 -14 4284.68 443.756  24
   6   2 -14 4245.39 465.216  18
   6   2 -13 1454.75 271.810  24
   6   2 -13 969.208 234.266  18
   6   2 -12 44026.9 1572.77  24
   6   2 -12 43630.9 1563.56  18
   6   2 -11 34294.7 1336.72  24
   6   2 -11 33851.8 1319.85  18
   6   2 -10 16319.5 848.587  18
   6   2  -9 16812.1 908.894  10
   6   2  -9 18472.9 875.508  18
   6   2  -8 45369.2 1585.27  10
   6   2  -8 48611.7 1571.33   6
   6   2  -7 653.468 193.750  10
   6   2  -7 649.064 183.302   6
   6   2  -6 87232.4 2189.35   6
   6   2  -6 83548.9 2268.16  10
   6   2  -5 65274.1 1884.11  10
   6   2  -4 75960.4 2066.21  10
   6   2  -4 79827.1 1986.59   5
   6   2  -3 58919.4 1703.34  10
   6   2  -2 21986.2 914.870  10
   6   2  -2 19856.7 907.600   9
   6   2  -1 43146.8 1343.78  10
   6   2  -1 41023.8 1377.83   9
  -6   2   1 43586.6 1305.85   3
   6   2   0 50048.2 1537.44   9
   6   2   0 48849.1 1425.94  10
  -6   2   0 48073.0 1434.16   3
   6   2   1 3431.80 318.975  10
   6   2   1 2768.26 330.852   9
  -6   2  -1 2952.75 319.226   3
   6   2   2 12825.9 612.316  10
   6   2   2 12294.2 699.749   9
  -6   2  -2 11475.7 658.036   3
   6   2   3 27872.6 1112.31   9
  -6   2  -3 28525.4 1106.83   3
   6   2   4 121664. 2858.70   9
  -6   2  -4 118946. 2836.97   3
   6   2   5 362807. 6829.82   9
  -6   2  -5 362076. 6861.14   3
  -6   2  -6 27482.7 1161.61   3
   6   2   6 30224.0 1178.66   9
   6   2   7 43884.2 1492.10   9
  -6   2  -7 42689.0 1520.06   3
   6   2   8 15609.5 843.810   9
  -6   2  -8 15426.6 877.726   3
  -6   2  -9 5081.04 459.300  19
  -6   2 -10 20646.1 992.315  19
  -6   2 -11 15968.4 902.632  16
  -6   2 -11 15099.7 861.893  19
  -6   2 -12 52779.9 1771.60  16
  -6   2 -12 52492.4 1764.32  19
  -6   2 -13 18287.6 957.019  16
  -6   2 -13 17160.7 937.360  19
  -6   2 -14 19280.1 944.964  16
  -6   2 -14 19358.9 987.647  19
  -6   2 -15 3755.52 415.487  19
  -6   2 -16 2916.03 350.631  19
  -6   2 -17 4655.54 411.377  20
  -6   2 -17 5727.67 446.531  19
  -6   2 -18 6949.11 446.255  20
   6   3 -18 2383.25 240.430  18
   6   3 -17 5285.84 401.524  18
   6   3 -16 20711.9 900.674  18
   6   3 -15 5209.04 434.998  24
   6   3 -15 4767.82 448.972  18
   6   3 -14 23867.3 1048.45  24
   6   3 -14 23254.2 1053.80  18
   6   3 -13 5924.78 541.197  24
   6   3 -13 6874.99 562.971  18
   6   3 -12 28466.4 1208.66  18
   6   3 -11 15222.4 857.546  18
   6   3 -10 73702.1 2124.39  18
   6   3  -9 22581.0 1031.88  21
   6   3  -9 21307.7 998.304  18
   6   3  -8 28339.6 1176.36  21
   6   3  -8 25518.3 1083.70  18
   6   3  -7 22954.0 1057.73  21
   6   3  -6 24230.7 1084.49  21
   6   3  -5 84480.4 2293.86  21
   6   3  -4 90005.5 2476.01  10
   6   3  -4 88051.5 2354.45  21
   6   3  -3 2804.94 357.363  10
   6   3  -3 1811.47 292.930  21
   6   3  -2 42732.3 1510.12  10
   6   3  -2 40374.6 1491.94   9
   6   3  -2 41208.4 1428.70  21
   6   3  -1 9053.75 637.179  10
   6   3  -1 9400.17 672.077   9
   6   3   0 28644.8 1166.37  10
   6   3   0 28068.5 1212.58   9
   6   3   1 19129.4 903.505  10
   6   3   1 18165.7 965.908   9
   6   3   2 54467.0 1814.10   9
   6   3   3 13807.9 751.871  21
  -6   3  -3 14011.4 778.930  16
  -6   3  -4 40976.7 1450.40  16
  -6   3  -4 40544.6 1414.93  12
  -6   3  -5 113524. 2873.70  16
  -6   3  -5 117717. 2813.86  12
  -6   3  -6 191453. 4224.85  16
  -6   3  -7 162462. 3767.15  16
  -6   3  -8 197512. 4390.50  16
  -6   3  -9 11823.6 786.742  16
  -6   3 -10 1816.58 318.248  16
  -6   3 -11 30215.7 1292.71  16
  -6   3 -12 11571.5 753.596  16
  -6   3 -13 6318.68 536.871  16
  -6   3 -14 13479.3 676.940  19
  -6   3 -14 12879.3 723.745  16
  -6   3 -15 4520.39 384.870  16
  -6   3 -16 1012.98 178.393  16
  -6   3 -16 1692.64 228.551  20
   6   4 -15 5375.65 348.212  18
   6   4 -14 6049.97 418.574  24
   6   4 -14 6246.67 415.484  18
   6   4 -13 10753.9 630.782  24
   6   4 -13 11624.8 611.039  18
   6   4 -12 33213.0 1254.58  24
   6   4 -12 37094.5 1225.07  18
   6   4 -11 10956.3 638.792  18
   6   4 -10 5985.86 493.045  21
   6   4 -10 5666.80 462.071  18
   6   4  -9 47572.1 1590.35  21
   6   4  -8 78605.9 2241.76  21
   6   4  -7 83222.1 2357.90  21
   6   4  -6 8295.83 648.215  21
   6   4  -5 6332.56 571.103  21
   6   4  -4 7404.16 614.256  21
   6   4  -3 13445.3 835.894  21
   6   4  -2 5745.09 546.606  21
   6   4  -1 10280.9 723.710  21
   6   4   0 40667.9 1517.42  21
  -6   4   0 40582.0 1556.37  12
   6   4   1 6318.59 559.262  21
  -6   4  -1 5567.32 541.554  12
   6   4   2 57808.4 1832.16  21
  -6   4  -2 54840.2 1861.82  12
  -6   4  -3 7671.56 597.445  16
   6   4   3 7572.04 588.930  21
  -6   4  -3 6149.54 570.325  12
  -6   4  -4 38190.7 1438.42  16
  -6   4  -4 35970.1 1433.54  12
  -6   4  -5 12381.7 787.088  16
  -6   4  -5 12201.3 777.418  12
  -6   4  -6 28471.0 1243.24  16
  -6   4  -6 28546.5 1204.28  12
  -6   4  -7 24668.9 1078.81  12
  -6   4  -7 24623.7 1144.30  16
  -6   4  -8 33605.1 1358.51  16
  -6   4  -9 46612.2 1624.87  16
  -6   4 -10 29586.0 1221.10  16
  -6   4 -11 47304.6 1554.25  16
  -6   4 -12 17543.0 842.459  16
  -6   4 -13 10448.9 592.009  16
  -6   4 -13 10375.3 518.250  18
  -6   4 -14 4390.60 336.811  16
   6   5 -11 44431.4 1207.21  24
   6   5 -10 8166.06 484.302  24
   6   5  -9 10829.6 548.717  21
   6   5  -8 21670.2 875.266  21
   6   5  -7 33088.2 1191.85  21
  -6   5   7 36067.2 1159.70  12
   6   5  -6 861.655 212.479  21
  -6   5   6 791.927 189.098  12
   6   5  -5 12800.9 741.217  21
  -6   5   5 14028.9 748.762  12
   6   5  -4 12380.0 742.856  21
  -6   5   4 13192.2 753.665  12
   6   5  -3 16281.2 862.947  21
  -6   5   3 17771.1 893.455  12
   6   5  -2 21347.5 996.973  21
  -6   5   2 21181.1 1001.18  12
   6   5  -1 1457.94 263.809  21
  -6   5   1 1431.30 274.877  12
   6   5   0 6697.19 535.633  21
  -6   5   0 6064.97 532.065  12
   6   5   1 17606.4 870.691  21
  -6   5  -1 17477.4 906.140  12
   6   5   2 326.475 133.483  21
  -6   5  -2 113.953 134.169  12
   6   5   3 3958.01 369.408  21
  -6   5  -3 2126.31 311.048  12
  -6   5  -4 1581.40 268.757  12
  -6   5  -5 419.225 151.128  16
  -6   5  -5 406.401 154.681  12
  -6   5  -6 10234.3 596.343  16
  -6   5  -7 9718.98 568.584  16
  -6   5  -8 3609.91 334.650  16
  -6   5  -9 33327.3 1072.95  16
  -6   5 -10 15597.9 643.592  16
   7  -5 -10 3912.58 312.869  25
   7  -5  -9 11696.2 586.161  25
   7  -5  -8 500.670 149.150  25
   7  -5  -7 6980.15 489.497  25
   7  -5  -6 1857.36 270.128  25
   7  -5  -5 16073.9 796.858  25
   7  -5  -4 11652.0 676.619  25
   7  -5  -3 13029.0 722.720  25
   7  -5  -2 8180.71 564.985  25
   7  -5  -2 8512.90 543.779  15
   7  -5  -1 13835.2 736.115  25
   7  -5  -1 14007.9 736.538  15
   7  -5   0 3812.46 388.711  15
   7  -5   0 3925.88 383.097  25
   7  -5   1 23049.0 937.819  25
   7  -5   1 21477.3 962.369  15
   7  -5   2 13187.0 666.633  25
   7  -5   2 12852.2 731.140  15
   7  -5   3 2616.51 333.586  15
   7  -5   4 914.986 210.299  15
   7  -5   5 9099.86 583.305  15
   7  -5   6 20924.7 888.496  15
  -7  -5  -6 22186.8 783.232  11
   7  -5   7 7715.69 494.155  15
  -7  -5  -7 8374.32 447.747  11
  -7  -5  -8 17224.6 646.598  11
   7  -5   8 17617.9 715.119  15
   7  -4 -14 4420.52 349.011  25
   7  -4 -13 21455.0 885.628  25
   7  -4 -12 17776.8 856.047  25
   7  -4 -11 7143.08 559.246  25
   7  -4 -10 27451.5 1186.17  25
   7  -4  -9 918.763 235.987  25
   7  -4  -8 14333.6 868.317  25
   7  -4  -7 31268.9 1343.69  25
   7  -4  -6 73839.5 2265.94  25
   7  -4  -5 1950.19 330.728  25
   7  -4  -4 4252.36 483.855  25
   7  -4  -3 18597.3 1019.87  25
   7  -4  -2 3958.49 460.331  25
   7  -4  -1 6221.93 577.788  25
   7  -4   0 38185.1 1500.74  25
   7  -4   1 23114.4 1125.64  25
   7  -4   2 14067.6 852.587  25
   7  -4   3 44459.1 1599.56  25
   7  -4   4 14090.1 828.552  25
  -7  -4  -4 13897.8 807.565  11
   7  -4   5 24464.1 1104.70  25
  -7  -4  -5 25586.1 1135.29  11
   7  -4   6 22386.5 1026.74  25
  -7  -4  -6 22722.4 1069.79  11
   7  -4   7 24274.0 1042.44  25
  -7  -4  -7 25410.9 1131.37  11
  -7  -4  -8 70107.2 2062.58  11
  -7  -4  -9 22130.2 1022.34  11
  -7  -4 -10 16194.2 838.709  11
  -7  -4 -11 7137.48 524.126  11
  -7  -4 -12 2779.21 313.261  11
  -7  -4 -13 5970.95 410.052  11
   7  -3 -17 2157.24 251.671  23
   7  -3 -16 337.448 112.511  26
   7  -3 -15 6422.93 471.522  26
   7  -3 -15 6444.53 471.986  25
   7  -3 -14 6583.47 521.293  25
   7  -3 -14 7017.46 519.596  26
   7  -3 -13 5534.87 484.673  26
   7  -3 -13 4389.61 449.118  25
   7  -3 -12 28056.9 1168.22  26
   7  -3 -12 27957.7 1216.40  25
   7  -3 -11 46417.3 1577.92  26
   7  -3 -11 42600.0 1600.37  25
   7  -3 -10 16192.6 864.112  26
   7  -3 -10 12730.5 835.128  25
   7  -3  -9 38575.1 1517.21  25
   7  -3  -8 9845.56 733.405  14
   7  -3  -8 10235.9 735.186  25
   7  -3  -7 35668.5 1432.83  25
   7  -3  -7 31924.6 1368.10  14
   7  -3  -6 12999.5 827.754  25
   7  -3  -6 12998.6 822.433  14
   7  -3  -5 36763.0 1446.69  25
   7  -3  -5 35904.5 1419.16  14
   7  -3  -4 3936.93 429.063  14
   7  -3  -4 3602.48 420.947  25
   7  -3  -3 15885.9 895.905  25
   7  -3  -3 16144.9 874.840  14
   7  -3  -2 18727.6 956.432  25
   7  -3  -2 12533.5 758.027  14
   7  -3  -1 35587.2 1396.13  25
   7  -3  -1 37975.8 1357.51  14
   7  -3   0 29889.8 1251.06  25
   7  -3   1 26846.9 1177.93  25
   7  -3   2 81544.4 2302.38  25
   7  -3   3 6986.68 576.617  25
  -7  -3  -3 4676.50 453.359  11
   7  -3   4 75839.9 2218.62  25
  -7  -3  -4 78050.0 2208.33  11
   7  -3   5 47809.0 1672.14  25
  -7  -3  -5 49794.2 1689.51  11
   7  -3   6 58737.9 1897.35  25
  -7  -3  -6 60716.8 1936.62  11
   7  -3   7 2712.83 371.298  25
  -7  -3  -7 2658.21 384.279  11
   7  -3   8 40950.6 1501.69  25
  -7  -3  -8 38417.0 1516.86  11
   7  -3   9 9340.05 664.611  25
  -7  -3  -9 9407.71 654.980  23
  -7  -3  -9 9134.12 699.725  11
   7  -3  10 17084.4 889.743  25
  -7  -3 -10 15881.3 866.767  23
  -7  -3 -10 15324.5 912.535  11
   7  -3  11 53067.4 1654.38  25
  -7  -3 -11 52005.5 1692.49  23
  -7  -3 -11 48878.2 1723.37  11
  -7  -3 -12 17259.4 882.712  23
  -7  -3 -12 16875.3 911.914  11
  -7  -3 -13 772.261 201.681  23
  -7  -3 -13 594.662 191.043  11
  -7  -3 -14 10502.8 621.039  23
  -7  -3 -14 10086.2 622.123  11
  -7  -3 -15 694.514 169.193  23
  -7  -3 -15 677.412 158.200  11
  -7  -3 -16 6047.96 383.015  23
   7  -2 -19 9231.68 494.543  26
   7  -2 -18 3093.63 328.943  26
   7  -2 -18 2774.74 276.818  23
   7  -2 -17 20656.4 948.024  26
   7  -2 -16 1999.13 313.141  26
   7  -2 -15 10091.2 714.836  26
   7  -2 -14 37478.9 1474.13  26
   7  -2 -13 42669.9 1602.07  26
   7  -2 -12 23371.5 1140.96  26
   7  -2 -11 40801.6 1536.72  14
   7  -2 -10 48021.2 1619.75  25
   7  -2 -10 46266.2 1649.70  14
   7  -2  -9 12941.0 801.555  14
   7  -2  -9 13948.0 799.027  25
   7  -2  -8 130264. 3104.20  25
   7  -2  -8 129077. 3160.31  14
  -7  -2   8 137817. 3174.08   4
  -7  -2   7 62721.9 1882.86   4
  -7  -2   6 6636.04 535.562   4
  -7  -2   5 23987.0 1034.35   4
   7  -2  -4 106993. 2642.22   5
  -7  -2   4 107009. 2637.40   4
   7  -2  -3 72713.4 1980.23   5
  -7  -2   3 71042.8 1994.45   4
   7  -2  -2 86313.0 2166.43   5
  -7  -2   2 80674.3 2191.61   4
   7  -2  -1 141091. 3033.54   5
  -7  -2   1 131250. 3090.56   4
  -7  -2   0 11920.5 704.538   4
  -7  -2  -1 11208.3 699.556   8
  -7  -2  -2 36863.6 1357.62   8
  -7  -2  -3 136789. 3216.21   8
  -7  -2  -4 11032.9 708.384   8
  -7  -2  -5 12387.4 762.093   8
  -7  -2  -6 62426.4 1935.35   8
  -7  -2  -6 64179.3 1898.27  11
  -7  -2  -7 16706.3 871.858  23
  -7  -2  -7 19898.6 971.090  11
  -7  -2  -8 36785.2 1373.17  23
  -7  -2  -8 35260.0 1379.78  11
  -7  -2  -9 24495.2 1118.11  23
  -7  -2  -9 22973.7 1107.56  11
  -7  -2 -10 20008.6 1015.35  23
  -7  -2 -10 19290.7 1016.08  11
  -7  -2 -11 65411.2 2062.56  23
  -7  -2 -11 69011.9 2107.74  11
  -7  -2 -12 2719.81 381.624  23
  -7  -2 -12 2357.14 348.385  11
  -7  -2 -13 22842.9 1110.67  23
  -7  -2 -13 24198.5 1119.85  11
  -7  -2 -14 6944.58 591.391  23
  -7  -2 -14 7263.05 571.091  11
  -7  -2 -15 9338.20 647.437  23
  -7  -2 -15 10281.9 631.952  11
  -7  -2 -16 16028.0 799.961  23
  -7  -2 -17 3346.12 329.684  23
  -7  -2 -18 13507.1 582.474  23
   7  -1 -20 21155.9 794.691  26
   7  -1 -20 22633.0 782.071  22
   7  -1 -19 382.644 153.421  26
   7  -1 -18 9791.63 644.663  26
   7  -1 -17 16584.4 900.428  26
   7  -1 -16 2692.72 378.835  26
   7  -1 -15 21870.7 1104.99  26
   7  -1 -15 21184.8 1022.57  18
   7  -1 -14 26479.1 1239.45  26
   7  -1 -14 26776.4 1174.63  18
   7  -1 -14 29331.0 1272.56  17
   7  -1 -13 38104.2 1512.50  26
   7  -1 -13 37883.5 1431.45  18
   7  -1 -13 41203.6 1544.89  17
   7  -1 -12 52957.7 1763.44  17
   7  -1 -12 52795.4 1680.64  24
   7  -1 -12 48456.3 1650.76  18
   7  -1 -11-5.49670 161.156  17
   7  -1 -11 104.776 107.410  18
   7  -1 -10 61950.0 1853.75  17
   7  -1 -10 59248.2 1784.26  24
   7  -1 -10 62778.9 1997.61   6
   7  -1 -10 59747.9 1788.99  18
   7  -1  -9 8885.32 660.314   6
   7  -1  -8 11146.9 735.298   5
   7  -1  -7 38150.3 1416.71   5
   7  -1  -6 27307.9 1149.17   5
  -7  -1   6 28249.3 986.298   4
   7  -1  -5 239540. 4979.18   5
  -7  -1   5 253046. 4721.11   4
   7  -1  -4 9348.77 619.665   5
  -7  -1   4 10150.2 553.852   4
   7  -1  -3 23544.5 1007.90   5
  -7  -1   3 28752.1 980.086   4
   7  -1  -2 70182.5 1873.98   5
  -7  -1   2 67944.3 1750.24   4
   7  -1  -1 105007. 2450.17   5
  -7  -1   1 102716. 2357.90   4
   7  -1   0 88492.3 2171.24   5
  -7  -1   0 91095.8 2201.54   8
   7  -1   1 127429. 2792.41   5
  -7  -1  -1 125440. 2830.86   8
   7  -1   2 5233.90 407.536   5
  -7  -1  -2 7198.62 496.594   8
  -7  -1  -3 85183.5 2163.23   8
  -7  -1  -4 44753.3 1442.59   8
  -7  -1  -5 79728.8 2124.08   8
  -7  -1  -6 32382.1 1237.58   8
  -7  -1  -7 40353.7 1449.96   8
  -7  -1  -8 27609.6 1187.27   8
  -7  -1  -9 22135.8 1032.52  23
  -7  -1  -9 23444.1 995.594  19
  -7  -1  -9 23404.2 1056.84  11
  -7  -1 -10 32462.0 1314.05  23
  -7  -1 -10 32155.0 1232.48  19
  -7  -1 -10 31334.4 1276.30  11
  -7  -1 -11 11758.2 774.844  23
  -7  -1 -11 12317.2 747.335  19
  -7  -1 -12 150908. 3638.40  23
  -7  -1 -12 158719. 3561.62  19
  -7  -1 -12 153335. 3576.75  11
  -7  -1 -13 49666.8 1757.12  23
  -7  -1 -13 51516.2 1682.81  19
  -7  -1 -13 51628.0 1708.77  11
  -7  -1 -14 28896.2 1275.06  23
  -7  -1 -14 32020.4 1242.89  19
  -7  -1 -15 25681.9 1160.71  23
  -7  -1 -15 28259.9 1114.20  19
  -7  -1 -16 25268.6 1088.70  23
  -7  -1 -17 17480.7 825.753  23
  -7  -1 -18 14821.0 674.468  23
   7   0 -20 427.728 125.483  26
   7   0 -19 16069.2 744.839  26
   7   0 -18 1654.18 269.784  26
   7   0 -18 1936.04 280.749  18
   7   0 -17 27036.2 1156.31  26
   7   0 -17 27713.2 1144.14  18
   7   0 -16 6381.08 558.520  26
   7   0 -16 6303.55 540.095  18
   7   0 -15 8310.92 646.644  26
   7   0 -15 7821.64 618.865  18
   7   0 -15 8036.83 654.536  17
   7   0 -14 14079.0 850.319  26
   7   0 -14 13020.6 800.798  18
   7   0 -14 12650.4 829.164  17
   7   0 -13 10851.0 738.534  26
   7   0 -13 12054.7 730.915  24
   7   0 -13 12089.6 754.265  18
   7   0 -13 10598.9 744.797  17
   7   0 -12 2205.74 338.831  17
   7   0 -12 2399.95 325.801  24
   7   0 -12 2003.59 298.036  18
   7   0 -11 49143.1 1660.42  17
   7   0 -11 52047.4 1621.47  24
   7   0 -11 48373.1 1585.57  18
   7   0 -10 28976.4 1289.54   6
   7   0  -9 50100.5 1705.39   5
   7   0  -9 52437.4 1760.32   6
   7   0  -8 48516.0 1631.96   5
   7   0  -7 250.445 121.651   5
   7   0  -6 51297.3 1635.64   5
   7   0  -5 12968.4 727.965   5
   7   0  -4 36385.7 1291.54   5
  -7   0   4 41450.6 1109.65   8
   7   0  -3 3449.75 353.056   5
  -7   0   3 3909.16 294.639   8
   7   0  -2 41264.5 1280.04   1
   7   0  -2 41791.3 1348.21   5
   7   0  -1 6093.44 434.326   1
  -7   0   1 6915.38 409.893   8
  -7   0   0 28597.9 931.532   8
   7   0   0 26881.9 978.952   1
  -7   0  -1 97726.2 2174.22   8
   7   0   1 92816.4 2211.38   1
   7   0   2 56680.3 1560.17   1
  -7   0  -2 58679.2 1550.24   8
  -7   0  -3 221730. 4271.37   8
   7   0   3 213936. 4226.39   1
  -7   0  -4 13021.9 680.909   8
  -7   0  -5 8914.80 576.159   8
  -7   0  -6 123.278 122.909   8
  -7   0  -7 53410.8 1663.27   8
  -7   0  -7 53059.2 1596.58   7
  -7   0  -8 4191.86 430.327   8
  -7   0  -8 4198.45 423.673   3
  -7   0  -8 4009.50 404.378   7
  -7   0  -9 33755.8 1274.67  23
  -7   0  -9 32866.1 1310.26   8
  -7   0  -9 33583.7 1293.46   3
  -7   0  -9 33138.4 1257.90  19
  -7   0  -9 33590.5 1300.20   7
  -7   0 -10 11977.5 741.389  23
  -7   0 -10 12838.8 767.057  19
  -7   0 -11 197140. 4271.70  23
  -7   0 -11 191319. 4241.84  19
  -7   0 -12 14849.4 866.595  23
  -7   0 -12 14961.5 872.687  19
  -7   0 -13 4260.00 464.745  23
  -7   0 -13 4742.62 486.035  19
  -7   0 -14 8923.81 659.911  23
  -7   0 -14 9513.57 691.720  19
  -7   0 -15 53.1725 114.728  23
  -7   0 -15-4.39858 133.207  19
  -7   0 -16 42563.2 1436.73  23
  -7   0 -16 43408.1 1413.53  20
  -7   0 -16 42227.1 1487.16  19
  -7   0 -17 70432.2 1819.14  23
  -7   0 -17 67373.1 1770.28  20
  -7   0 -17 64168.7 1849.32  19
  -7   0 -18 70101.7 1672.58  20
  -7   0 -18 68776.5 1780.97  19
   7   1 -20 22998.8 783.161  22
   7   1 -20 20968.7 750.942  18
   7   1 -19 440.855 146.358  18
   7   1 -18 9745.62 611.458  18
   7   1 -17 15854.2 848.768  18
   7   1 -16 2415.38 344.534  18
   7   1 -15 22556.2 1080.38  18
   7   1 -14 30063.6 1218.03  24
   7   1 -14 26656.5 1199.20  18
   7   1 -14 27109.6 1227.05  17
   7   1 -13 39856.2 1462.59  24
   7   1 -13 40041.4 1490.51  18
   7   1 -13 38845.1 1495.21  17
   7   1 -12 52828.2 1710.91  24
   7   1 -12 51761.2 1703.88  18
   7   1 -12 49478.6 1703.50  17
   7   1 -11 359.222 154.769  24
   7   1 -11 191.315 131.596  17
   7   1 -10 59804.1 1983.32   6
   7   1 -10 61589.2 1845.48  24
   7   1 -10 62204.4 1847.81  17
   7   1 -10 62142.4 1820.23  18
   7   1  -9 8353.12 606.130   5
   7   1  -9 7600.17 620.309   6
   7   1  -8 10365.7 677.802   5
   7   1  -7 39660.0 1403.40   5
   7   1  -6 27203.8 1095.98   5
   7   1  -5 234773. 4655.60   5
   7   1  -5 225922. 4574.76  10
   7   1  -4 9409.25 595.437   5
   7   1  -4 9427.01 573.849  10
  -7   1   3 25185.9 836.585   3
   7   1  -3 24176.0 987.647   5
   7   1  -3 22286.0 911.763  10
  -7   1   2 69491.5 1664.03   3
   7   1  -2 63104.1 1706.36  10
  -7   1   1 106677. 2331.80   3
   7   1  -1 101262. 2338.28  10
  -7   1   0 89732.2 1924.36   8
  -7   1   0 88577.7 2104.23   3
  -7   1  -1 125783. 2567.78   8
  -7   1  -1 121896. 2722.83   3
  -7   1  -2 4737.37 350.085   8
  -7   1  -2 4679.14 396.089   3
  -7   1  -3 83697.9 1995.08   8
  -7   1  -3 82838.9 2110.51   3
  -7   1  -4 44826.0 1356.00   8
  -7   1  -4 44128.7 1425.03   3
  -7   1  -5 76460.4 2086.42   3
  -7   1  -5 81317.9 2050.55   8
  -7   1  -6 31331.0 1209.09   3
  -7   1  -6 32128.0 1188.15   8
  -7   1  -7 39936.8 1434.30   3
  -7   1  -7 43170.2 1456.08   8
  -7   1  -8 25336.4 1117.43   3
  -7   1  -8 25272.9 1106.84   8
  -7   1  -8 25033.7 1113.00   7
  -7   1  -9 22956.4 1072.42   3
  -7   1  -9 23416.8 1016.29  23
  -7   1  -9 23203.3 1045.08  19
  -7   1 -10 31748.1 1286.48  19
  -7   1 -10 32509.7 1251.60  23
  -7   1 -11 12468.9 747.383  23
  -7   1 -11 11941.7 776.880  19
  -7   1 -12 153687. 3450.98  23
  -7   1 -12 144485. 3530.28  19
  -7   1 -13 47733.7 1701.65  19
  -7   1 -14 30499.2 1307.52  19
  -7   1 -15 27358.6 1205.25  19
  -7   1 -16 24121.9 1078.74  19
  -7   1 -17 16495.5 794.135  20
  -7   1 -17 16915.2 826.589  19
  -7   1 -18 14050.6 652.484  20
  -7   1 -18 14300.1 689.317  19
   7   2 -19 9581.68 493.697  18
   7   2 -18 2890.04 311.064  18
   7   2 -17 19495.6 892.731  18
   7   2 -16 1938.30 306.293  18
   7   2 -15 11580.5 712.254  24
   7   2 -15 10184.1 694.026  18
   7   2 -14 37444.0 1402.44  24
   7   2 -14 35535.2 1393.04  18
   7   2 -13 42893.1 1550.05  24
   7   2 -13 42693.5 1556.64  18
   7   2 -12 23772.6 1130.32  24
   7   2 -12 24981.5 1128.26  18
   7   2 -11 40909.3 1531.28  24
   7   2 -11 42592.9 1512.88  18
   7   2 -10 45876.4 1621.24  24
   7   2 -10 48186.0 1595.90  18
   7   2  -9 12779.9 736.156  18
   7   2  -8 129621. 2968.38  18
   7   2  -7 57195.1 1825.79  10
   7   2  -6 5946.26 518.373  10
   7   2  -5 21630.0 1006.34  10
   7   2  -4 100488. 2576.17  10
   7   2  -4 106569. 2550.11   5
   7   2  -3 68581.6 1944.29  10
   7   2  -2 80685.3 2132.82  10
  -7   2   2 81173.5 2011.68   3
   7   2  -1 131036. 2956.84  10
  -7   2   1 130493. 2904.94   3
   7   2   0 11598.5 640.249  10
   7   2   0 10478.2 676.320   9
  -7   2   0 10540.2 630.149   3
   7   2   1 10533.4 588.468  10
   7   2   1 9129.36 633.609   9
  -7   2  -1 9878.57 622.446   3
   7   2   2 36515.4 1338.25   9
  -7   2  -2 36106.7 1295.48   3
  -7   2  -3 134222. 3108.13   3
   7   2   3 130683. 3110.73   9
   7   2   4 10684.3 692.452   9
  -7   2  -4 11429.8 709.080   3
   7   2   5 11582.3 720.206   9
  -7   2  -5 12300.6 752.796   3
   7   2   6 60030.6 1857.97   9
  -7   2  -6 60220.9 1895.58   3
   7   2   7 20701.3 1002.15   9
  -7   2  -7 20880.9 943.403  19
  -7   2  -8 34695.3 1301.37  19
  -7   2  -9 24985.2 1101.69  19
  -7   2 -10 20010.7 992.664  19
  -7   2 -11 62387.0 2006.33  16
  -7   2 -11 66438.4 2005.71  19
  -7   2 -12 2605.36 367.928  16
  -7   2 -12 3149.89 399.724  19
  -7   2 -13 23062.4 1072.79  16
  -7   2 -13 23730.5 1099.41  19
  -7   2 -14 6267.83 535.463  19
  -7   2 -14 6924.03 537.079  16
  -7   2 -15 9985.89 642.950  19
  -7   2 -16 14805.9 747.953  19
  -7   2 -17 3143.11 315.272  20
  -7   2 -17 3559.08 327.233  19
  -7   2 -18 13132.1 561.147  20
   7   3 -17 2041.15 238.086  18
   7   3 -16 917.410 172.546  24
   7   3 -16 718.769 161.417  18
   7   3 -15 5941.74 453.837  24
   7   3 -15 4822.78 425.047  18
   7   3 -14 6691.77 517.878  24
   7   3 -14 5562.59 477.874  18
   7   3 -13 4878.73 477.397  24
   7   3 -13 4889.41 464.028  18
   7   3 -12 27798.5 1212.53  24
   7   3 -12 27870.4 1165.53  18
   7   3 -11 41935.2 1585.10  24
   7   3 -11 45556.5 1543.79  18
   7   3 -10 14858.4 820.876  18
   7   3  -9 41665.5 1490.24  21
   7   3  -9 42178.6 1450.34  18
   7   3  -8 10784.1 716.603  21
   7   3  -7 34308.7 1349.11  21
   7   3  -6 13464.1 807.999  21
   7   3  -5 35496.5 1371.33  21
   7   3  -4 3091.28 371.620  21
   7   3  -3 15204.0 853.227  21
   7   3  -2 17924.1 926.679  21
   7   3  -1 37623.5 1395.33  21
   7   3   0 30023.0 1209.30  10
   7   3   0 29545.0 1201.31  21
   7   3   1 27703.9 1151.84  21
  -7   3  -2 83253.6 2278.87  16
   7   3   2 86330.1 2294.10  21
  -7   3  -3 7900.13 591.148  16
   7   3   3 4336.13 432.858  21
  -7   3  -4 75452.9 2210.65  16
  -7   3  -4 78072.4 2166.24  12
  -7   3  -5 46382.4 1642.37  16
  -7   3  -6 58959.4 1926.94  16
  -7   3  -7 2365.02 356.017  16
  -7   3  -8 38356.1 1502.29  16
  -7   3  -9 8638.91 671.940  16
  -7   3 -10 16778.8 938.845  16
  -7   3 -11 48832.7 1685.18  16
  -7   3 -12 16310.9 880.225  16
  -7   3 -13 399.140 164.172  16
  -7   3 -14 10033.7 600.908  16
  -7   3 -15 669.399 155.460  16
  -7   3 -16 5388.10 356.348  20
   7   4 -14 4515.13 338.388  24
   7   4 -14 4361.08 302.627  18
   7   4 -13 20292.5 841.786  24
   7   4 -13 21143.5 772.579  18
   7   4 -12 16405.3 807.304  24
   7   4 -12 18275.5 746.087  18
   7   4 -11 6566.67 535.569  24
   7   4 -10 27515.0 1069.57  21
   7   4  -9 1405.34 258.897  21
   7   4  -8 15235.7 850.535  21
   7   4  -7 35544.0 1385.02  21
   7   4  -6 71330.6 2148.11  21
   7   4  -5 1827.24 322.896  21
   7   4  -4 4709.94 496.033  21
   7   4  -3 16973.5 949.852  21
   7   4  -2 3699.32 441.918  21
   7   4  -1 6601.20 585.858  21
   7   4   0 38130.7 1462.47  21
  -7   4   0 35830.6 1460.70  12
   7   4   1 23035.0 1093.34  21
  -7   4  -1 21728.8 1093.08  12
   7   4   2 13509.7 813.672  21
  -7   4  -2 12782.1 820.305  12
  -7   4  -3 48533.1 1606.03  16
   7   4   3 44666.7 1553.13  21
  -7   4  -3 43106.4 1596.12  12
  -7   4  -4 14143.0 818.762  16
  -7   4  -4 12876.8 797.853  12
  -7   4  -5 24579.6 1122.73  16
  -7   4  -5 25424.1 1123.06  12
  -7   4  -6 21959.0 1057.11  16
  -7   4  -6 22487.9 1013.24  12
  -7   4  -7 21618.8 1040.59  16
  -7   4  -8 69505.9 2048.80  16
  -7   4  -9 21528.3 1008.13  16
  -7   4 -10 16909.8 855.705  16
  -7   4 -11 6190.37 485.423  16
  -7   4 -12 2064.03 264.260  16
  -7   4 -13 5757.11 397.448  16
   7   5 -10 3954.33 302.156  24
   7   5  -9 11958.2 581.021  24
   7   5  -9 11483.0 520.701  21
   7   5  -8 626.076 151.989  24
   7   5  -8 426.382 135.460  21
   7   5  -7 6442.60 457.093  24
   7   5  -7 6276.90 452.498  21
  -7   5   7 6909.47 446.871  12
   7   5  -6 1656.40 257.627  21
  -7   5   6 1708.09 242.489  12
   7   5  -5 15483.7 786.073  21
  -7   5   5 17581.1 815.250  12
   7   5  -4 11503.4 681.237  21
  -7   5   4 10743.8 652.634  12
   7   5  -3 13439.7 745.019  21
  -7   5   3 14259.5 766.392  12
   7   5  -2 7472.30 551.899  21
  -7   5   2 7799.18 569.019  12
   7   5  -1 13328.7 742.994  21
  -7   5   1 12968.1 741.771  12
   7   5   0 3390.90 368.077  21
  -7   5   0 3559.35 393.653  12
   7   5   1 21698.4 930.017  21
  -7   5  -1 21167.9 959.421  12
   7   5   2 13609.0 689.501  21
  -7   5  -2 11660.9 685.421  12
   7   5   3 2630.11 287.930  21
  -7   5  -3 2354.19 298.770  12
  -7   5  -4 923.890 198.599  12
  -7   5  -5 7614.89 468.837  16
  -7   5  -5 9127.91 531.954  12
  -7   5  -6 18813.4 753.598  16
  -7   5  -7 7102.34 437.889  16
  -7   5  -8 15540.1 641.447  16
   8  -5  -9 824.674 149.234  25
   8  -5  -8 811.626 158.068  25
   8  -5  -7 1437.43 219.103  25
   8  -5  -6 5093.62 401.097  25
   8  -5  -5 3955.12 365.568  25
   8  -5  -4 3102.98 330.453  25
   8  -5  -3 10511.2 610.176  25
   8  -5  -2 4639.94 399.716  25
   8  -5  -1 5891.59 451.601  25
   8  -5  -1 6487.22 438.633  15
   8  -5   0 2077.80 268.855  25
   8  -5   0 2458.36 285.815  15
   8  -5   1 26214.8 964.113  25
   8  -5   1 25893.4 986.056  15
   8  -5   2 12043.3 604.325  25
   8  -5   2 11570.3 635.278  15
   8  -5   3 4106.53 326.882  25
   8  -5   3 3239.28 335.623  15
   8  -5   4 2553.89 293.065  15
   8  -5   5 4172.75 359.224  15
   8  -5   6 4185.84 343.675  15
   8  -5   7 4078.54 316.958  15
   8  -4 -13 143.506 95.3920  25
   8  -4 -12 17051.3 774.024  25
   8  -4 -11 631.172 179.186  25
   8  -4 -10 12203.8 728.645  25
   8  -4  -9 19984.8 978.656  25
   8  -4  -8 33761.7 1354.45  25
   8  -4  -7 12864.9 812.049  25
   8  -4  -6 23133.3 1128.73  25
   8  -4  -5 10299.6 738.951  25
   8  -4  -4 640.583 215.343  25
   8  -4  -3 4737.11 504.738  25
   8  -4  -2 10905.8 769.418  25
   8  -4  -1 20920.6 1080.18  25
   8  -4   0 29667.8 1301.84  25
   8  -4   1 62818.5 2005.00  25
   8  -4   2 846.118 238.813  25
   8  -4   3 18105.3 958.046  25
   8  -4   4 2901.48 375.982  25
  -8  -4  -4 3292.91 370.191  11
   8  -4   5 25776.8 1128.22  25
  -8  -4  -5 26541.3 1119.96  11
   8  -4   6 31747.3 1235.68  25
  -8  -4  -6 32279.1 1254.43  11
   8  -4   7 7447.39 539.091  25
  -8  -4  -7 7150.59 556.762  11
   8  -4   8 5477.72 438.484  25
  -8  -4  -8 6000.29 504.324  11
  -8  -4  -9 45699.7 1479.08  11
  -8  -4 -10 1113.38 214.749  11
  -8  -4 -11 30168.3 1062.58  11
  -8  -4 -12 3453.86 313.422  11
   8  -3 -16 6527.75 393.543  26
   8  -3 -15 10137.2 557.271  26
   8  -3 -14 3264.43 334.850  25
   8  -3 -14 3512.51 358.498  26
   8  -3 -13 8677.25 587.315  26
   8  -3 -13 8411.56 584.153  25
   8  -3 -12 23945.3 1041.12  26
   8  -3 -12 20730.8 1000.08  25
   8  -3 -11 30562.2 1224.63  26
   8  -3 -11 28945.9 1241.23  25
   8  -3 -10 1075.84 238.643  26
   8  -3 -10 1256.56 267.476  25
   8  -3  -9 56485.8 1889.46  25
   8  -3  -9 56045.2 1918.79  14
   8  -3  -8 3345.84 422.869  14
   8  -3  -8 3156.41 411.435  25
   8  -3  -7 42409.0 1606.10  25
   8  -3  -7 42888.1 1634.25  14
   8  -3  -6 88855.1 2538.44  25
   8  -3  -6 87319.5 2510.63  14
   8  -3  -5 34624.9 1436.59  25
   8  -3  -5 37347.8 1465.09  14
   8  -3  -4 72078.8 2210.25  25
   8  -3  -4 72495.3 2176.87  14
   8  -3  -3 4479.99 483.327  25
   8  -3  -3 5478.90 512.563  14
   8  -3  -2 15574.9 915.865  25
   8  -3  -2 17436.7 920.665  14
   8  -3  -1 36824.0 1411.67  25
   8  -3  -1 24335.2 1122.68  14
   8  -3   0 50041.1 1749.08  25
   8  -3   0 51958.6 1662.77  14
   8  -3   1 45140.9 1636.04  25
   8  -3   2 28153.6 1248.37  25
   8  -3   3 24646.8 1169.85  25
  -8  -3  -3 27774.6 1171.26  11
   8  -3   4 9838.51 716.020  25
  -8  -3  -4 10592.5 718.091  11
   8  -3   5 42653.4 1581.97  25
  -8  -3  -5 43588.9 1580.73  11
   8  -3   6 43542.4 1609.86  25
  -8  -3  -6 45695.1 1640.49  11
   8  -3   7 20253.3 1033.51  25
  -8  -3  -7 20179.2 1050.44  11
   8  -3   8 38062.5 1450.67  25
  -8  -3  -8 36527.1 1470.67  11
   8  -3   9 12971.6 790.144  25
  -8  -3  -9 14485.9 790.862  23
  -8  -3  -9 12306.1 807.325  11
   8  -3  10 3841.76 415.230  25
  -8  -3 -10 3123.58 382.337  23
  -8  -3 -10 2930.15 391.455  11
   8  -3  11 44726.9 1472.24  25
  -8  -3 -11 44928.1 1479.52  23
  -8  -3 -11 42476.8 1542.11  11
   8  -3  12 13046.8 681.830  25
  -8  -3 -12 11855.1 682.301  23
  -8  -3 -12 12267.8 738.304  11
  -8  -3 -13 11864.5 642.649  23
  -8  -3 -13 10802.9 651.917  11
  -8  -3 -14 6003.25 422.260  23
  -8  -3 -15 28401.0 900.446  23
   8  -2 -18 3972.16 341.042  26
   8  -2 -17 13284.3 705.105  26
   8  -2 -16 1695.40 280.012  26
   8  -2 -15 10217.0 699.234  26
   8  -2 -14 14184.8 854.160  26
   8  -2 -13 13705.8 858.273  26
   8  -2 -13 14620.9 816.921  17
   8  -2 -12 21718.6 1098.36  26
   8  -2 -11 2005.57 324.560  14
   8  -2 -10 20161.4 1044.07  14
   8  -2  -9 8883.44 641.101  25
   8  -2  -9 8179.54 642.341  14
   8  -2  -8 28376.0 1184.14  25
   8  -2  -8 25685.2 1181.76  14
   8  -2  -7 9898.30 671.818  25
   8  -2  -7 10382.0 713.882  14
   8  -2  -6 84494.9 2296.11  25
   8  -2  -6 83515.8 2329.66  14
  -8  -2   6 84737.9 2314.71   4
   8  -2  -5 86.6986 113.851   5
   8  -2  -5 397.896 161.123  14
  -8  -2   5 296.179 118.070   4
   8  -2  -4 11266.3 723.784   5
  -8  -2   4 12406.1 744.386   4
   8  -2  -3 31142.7 1232.58   5
  -8  -2   3 32848.1 1265.34   4
   8  -2  -2 44798.8 1478.09   5
  -8  -2   2 40270.3 1459.06   4
  -8  -2   1 71924.9 2061.23   4
  -8  -2   0 11179.2 729.348   8
  -8  -2  -1 21183.1 1033.89   8
  -8  -2  -2 19942.8 995.704   8
  -8  -2  -3 63240.5 1963.59   8
  -8  -2  -4 15129.9 872.030   8
  -8  -2  -4 14873.7 810.164  11
  -8  -2  -5 5742.95 513.542  11
  -8  -2  -6 2760.57 347.798  23
  -8  -2  -6 2261.95 337.875  11
  -8  -2  -7 628.164 183.019  23
  -8  -2  -7 899.869 240.429  11
  -8  -2  -8 185.869 127.071  23
  -8  -2  -8-7.62883 132.757  11
  -8  -2  -9 41.4004 136.770  23
  -8  -2  -9 236.004 145.470  11
  -8  -2 -10 3970.22 454.956  23
  -8  -2 -10 3659.49 446.393  11
  -8  -2 -11 9898.10 716.123  23
  -8  -2 -11 11605.5 775.227  11
  -8  -2 -12 2372.96 356.718  23
  -8  -2 -12 2506.67 371.498  11
  -8  -2 -13 6340.40 547.397  23
  -8  -2 -13 6078.47 537.996  11
  -8  -2 -14 1432.28 265.221  23
  -8  -2 -15 5996.47 483.602  23
  -8  -2 -16 18112.1 793.840  23
  -8  -2 -17 6089.84 395.653  23
   8  -1 -19 164.506 100.606  26
   8  -1 -18 559.303 161.146  26
   8  -1 -17 23316.3 1047.18  26
   8  -1 -16 2805.40 377.128  26
   8  -1 -15 17520.1 967.470  26
   8  -1 -14 7667.04 642.086  26
   8  -1 -14 9345.76 693.640  17
   8  -1 -13 25032.9 1199.47  26
   8  -1 -13 24642.8 1130.47  18
   8  -1 -13 26478.5 1213.03  17
   8  -1 -12 4343.47 476.920  17
   8  -1 -12 4613.69 468.699  24
   8  -1 -12 3615.16 416.848  18
   8  -1 -11 57763.6 1867.57  17
   8  -1 -11 56809.0 1805.78  24
   8  -1 -11 54124.0 1769.62  18
   8  -1 -10 30705.3 1264.03  17
   8  -1 -10 30280.0 1232.33  24
   8  -1 -10 30991.0 1226.85  14
   8  -1 -10 28067.2 1178.87  18
   8  -1  -9 75820.0 2126.87  24
   8  -1  -9 77281.5 2135.90  14
   8  -1  -9 75108.0 2102.35  18
   8  -1  -8 11583.6 787.933   5
   8  -1  -8 12884.5 719.706  18
   8  -1  -7 42002.5 1566.24   5
   8  -1  -6 7454.36 610.420   5
   8  -1  -5 36223.2 1400.59   5
  -8  -1   5 36860.0 1197.42   4
   8  -1  -4 43576.3 1545.58   5
  -8  -1   4 46422.8 1387.19   4
   8  -1  -3 51342.5 1670.96   5
  -8  -1   3 52581.8 1513.29   4
   8  -1  -2 39906.0 1397.12   5
   8  -1  -1 14586.2 777.509   5
  -8  -1   1 15199.4 769.203   8
   8  -1   0 95777.1 2387.18   5
  -8  -1   0 94014.7 2361.50   8
   8  -1   1 22875.3 962.648   5
  -8  -1  -1 21865.9 958.326   8
   8  -1   2 34356.5 1206.03   5
  -8  -1  -2 30603.1 1187.19   8
  -8  -1  -3 102112. 2577.09   8
   8  -1   3 107662. 2548.10   5
  -8  -1  -4 46017.4 1532.85   8
  -8  -1  -5 7930.71 595.466   8
  -8  -1  -6 32634.1 1306.17   8
  -8  -1  -7 3048.00 367.578  23
  -8  -1  -7 3286.00 398.266   8
  -8  -1  -7 3315.94 381.702  11
  -8  -1  -8 24065.8 1091.98  23
  -8  -1  -8 23759.9 1027.81  19
  -8  -1  -8 22787.9 1069.56  11
  -8  -1  -9 9369.92 678.202  23
  -8  -1  -9 10805.2 684.897  19
  -8  -1  -9 9702.78 689.591  11
  -8  -1 -10 20289.1 1040.33  23
  -8  -1 -10 21499.5 1006.02  19
  -8  -1 -10 20632.0 1037.66  11
  -8  -1 -11 103973. 2821.97  23
  -8  -1 -11 109625. 2751.91  19
  -8  -1 -11 109246. 2841.62  11
  -8  -1 -12 53954.3 1848.65  23
  -8  -1 -12 57106.9 1789.25  19
  -8  -1 -13 28646.0 1270.55  23
  -8  -1 -13 31772.9 1242.61  19
  -8  -1 -14 1086.38 258.529  23
  -8  -1 -14 1120.80 229.353  19
  -8  -1 -15 2571.08 347.471  23
  -8  -1 -16 3563.14 369.521  23
  -8  -1 -17 7860.04 499.506  23
  -8  -1 -18 282.514 104.102  23
   8   0 -19 2753.60 273.795  26
   8   0 -18 28971.8 1075.05  26
   8   0 -18 28932.9 1079.84  18
   8   0 -17 4320.69 428.166  26
   8   0 -17 3758.82 402.578  18
   8   0 -16 183.813 128.588  26
   8   0 -16 346.817 169.019  18
   8   0 -15 11785.9 766.415  26
   8   0 -15 12340.2 775.080  18
   8   0 -15 11903.0 800.223  17
   8   0 -14 30458.4 1295.86  26
   8   0 -14 31261.4 1247.94  24
   8   0 -14 28645.2 1241.30  18
   8   0 -14 29277.8 1308.84  17
   8   0 -13 6599.27 579.785  26
   8   0 -13 6778.66 564.389  24
   8   0 -13 5937.28 537.403  18
   8   0 -13 6578.03 592.621  17
   8   0 -12 31813.1 1351.33  17
   8   0 -12 33154.6 1315.59  24
   8   0 -12 32375.5 1300.06  18
   8   0 -11 149.703 114.738  17
   8   0 -11 79.9191 141.107  24
   8   0 -11 319.317 156.769  18
   8   0 -10 6232.97 519.866  24
   8   0 -10 6853.48 536.899  18
   8   0  -9 190179. 4382.91   5
   8   0  -9 197919. 4139.90  18
   8   0  -8 70066.9 2149.09   5
   8   0  -7 10473.9 721.755   5
   8   0  -6 41531.1 1516.49   5
   8   0  -5 310947. 6110.88   5
   8   0  -4 3516.64 389.729   5
   8   0  -3 44277.7 1497.57   5
   8   0  -2 1198.08 233.140   5
  -8   0   2 529.266 120.592   8
   8   0  -1 202.718 134.380   5
  -8   0   1 106.303 80.6241   8
  -8   0   0 5708.51 410.426   8
  -8   0  -1 3701.22 339.689   8
  -8   0  -2 30737.5 1093.75   8
  -8   0  -3 19210.9 859.734   8
  -8   0  -4 184912. 3894.15   8
  -8   0  -5 77632.5 2116.36   8
  -8   0  -6 36761.4 1345.77   8
  -8   0  -7 21993.2 1025.09   8
  -8   0  -7 22064.9 971.743   7
  -8   0  -8 101779. 2607.85  23
  -8   0  -8 101359. 2642.15   3
  -8   0  -8 100796. 2588.39  19
  -8   0  -8 101423. 2586.81   7
  -8   0  -9 37389.1 1403.37  23
  -8   0  -9 35706.2 1369.22  19
  -8   0 -10 31125.6 1291.27  23
  -8   0 -10 31235.9 1287.30  19
  -8   0 -11 165617. 3787.68  23
  -8   0 -11 162193. 3777.96  19
  -8   0 -12 177352. 3995.99  23
  -8   0 -12 174196. 4000.60  19
  -8   0 -13 6348.25 559.833  23
  -8   0 -13 6439.66 571.316  19
  -8   0 -14 133858. 3192.26  23
  -8   0 -14 130292. 3200.40  19
  -8   0 -15 34606.1 1296.40  23
  -8   0 -15 35910.1 1238.51  20
  -8   0 -15 34308.7 1320.12  19
  -8   0 -16 79383.3 2053.23  23
  -8   0 -16 76167.4 2078.83  19
  -8   0 -17 11092.5 580.743  23
  -8   0 -17 11392.5 617.904  19
  -8   0 -18 3317.69 285.429  19
   8   1 -19 140.290 101.558  18
   8   1 -18 284.235 143.841  18
   8   1 -17 23714.9 1016.90  18
   8   1 -16 2867.77 362.825  18
   8   1 -15 15674.4 841.353  24
   8   1 -15 15061.7 856.416  18
   8   1 -14 7896.67 612.325  24
   8   1 -14 9405.52 674.289  18
   8   1 -14 9057.40 683.270  17
   8   1 -13 26151.6 1158.52  24
   8   1 -13 24882.3 1141.15  18
   8   1 -13 25327.9 1184.00  17
   8   1 -12 4126.45 455.961  17
   8   1 -12 4495.04 464.902  24
   8   1 -12 3580.47 419.065  18
   8   1 -11 56556.1 1847.79  17
   8   1 -11 56594.9 1829.71  24
   8   1 -11 58294.6 1811.42  18
   8   1 -10 27654.1 1189.35  17
   8   1 -10 28354.8 1190.79  24
   8   1 -10 28487.9 1160.37  18
   8   1  -9 78865.3 2156.60  24
   8   1  -9 72553.1 2192.51   5
   8   1  -9 76158.9 2067.88  18
   8   1  -8 12789.3 742.869  24
   8   1  -8 12873.5 806.651   5
   8   1  -7 43062.8 1560.46   5
   8   1  -6 6737.40 556.338   5
   8   1  -5 32805.7 1284.03   5
   8   1  -4 44695.1 1529.85   5
   8   1  -3 49202.5 1604.22   5
  -8   1   2 38042.4 1200.32   3
  -8   1   1 14133.9 694.744   3
  -8   1   0 95051.1 2302.18   3
  -8   1  -1 20877.4 911.105   3
  -8   1  -2 34387.0 1114.98   8
  -8   1  -2 32430.5 1196.18   3
  -8   1  -3 107332. 2458.39   8
  -8   1  -3 102694. 2572.21   3
  -8   1  -4 48609.6 1480.37   8
  -8   1  -4 46248.7 1543.94   3
  -8   1  -5 8049.42 594.613   3
  -8   1  -5 8631.08 579.322   8
  -8   1  -6 31699.4 1275.52   3
  -8   1  -6 33393.3 1255.41   8
  -8   1  -7 3829.38 425.544   3
  -8   1  -7 3330.71 372.784  23
  -8   1  -7 3666.56 402.337   8
  -8   1  -7 4049.06 415.317  19
  -8   1  -8 23192.9 1043.12  23
  -8   1  -8 23792.4 1067.81  19
  -8   1  -9 9583.45 664.021  23
  -8   1  -9 9653.89 678.202  19
  -8   1 -10 18807.5 957.935  23
  -8   1 -10 19902.5 1010.88  19
  -8   1 -11 106759. 2707.65  23
  -8   1 -11 101055. 2743.76  19
  -8   1 -12 56677.5 1780.08  23
  -8   1 -12 54151.0 1844.74  19
  -8   1 -13 31730.1 1232.67  23
  -8   1 -13 29328.2 1282.17  19
  -8   1 -14 998.266 227.731  19
  -8   1 -15 2040.07 314.212  19
  -8   1 -16 3235.59 367.053  19
  -8   1 -17 8481.83 500.274  20
  -8   1 -17 8439.81 531.327  19
  -8   1 -18 150.231 83.0940  20
  -8   1 -18 324.367 123.590  19
   8   2 -18 3332.31 303.605  18
   8   2 -17 12437.3 657.838  18
   8   2 -16 2090.84 273.254  24
   8   2 -16 1948.98 285.499  18
   8   2 -15 9857.72 648.950  24
   8   2 -15 10681.3 674.304  18
   8   2 -14 15055.6 836.556  24
   8   2 -14 13985.7 808.477  18
   8   2 -13 13737.6 831.238  24
   8   2 -13 13199.8 795.943  18
   8   2 -12 23043.6 1096.56  24
   8   2 -12 22503.7 1062.52  18
   8   2 -11 2333.97 347.839  24
   8   2 -11 3065.18 376.981  18
   8   2 -10 17907.2 978.728  24
   8   2 -10 20927.1 982.011  18
   8   2  -9 8558.74 655.584  24
   8   2  -9 7237.30 558.618  18
   8   2  -8 28260.1 1148.32  21
   8   2  -8 27784.5 1097.42  18
   8   2  -7 10885.2 698.915  24
   8   2  -7 11612.9 713.806  21
   8   2  -6 82900.4 2245.71  24
   8   2  -6 82745.9 2243.16  21
   8   2  -5 1468.94 277.931  10
   8   2  -5 307.055 159.002  21
   8   2  -4 12224.2 742.087  10
   8   2  -4 12860.7 764.610   5
   8   2  -3 28010.8 1148.92  10
   8   2  -3 29545.3 1205.40   5
   8   2  -2 41021.9 1409.74  10
   8   2  -1 67697.6 1911.77  10
  -8   2   1 70863.5 1930.96   3
  -8   2   0 10977.3 673.436   3
   8   2   0 12265.6 677.615  10
  -8   2  -1 20189.1 945.232   3
  -8   2  -2 21021.9 990.121   3
  -8   2  -3 63286.1 1925.31   3
  -8   2  -4 14768.9 848.752   3
  -8   2  -5 5469.47 460.886  19
  -8   2  -6 1364.93 237.831  19
  -8   2  -7 809.738 206.629  19
  -8   2  -8-48.1981 92.7130  19
  -8   2  -9 20.2291 118.413  19
  -8   2 -10 3471.57 407.352  19
  -8   2 -11 10959.0 731.446  19
  -8   2 -12 2649.17 358.668  16
  -8   2 -12 2307.74 342.775  19
  -8   2 -13 5759.62 504.790  16
  -8   2 -13 5911.93 516.049  19
  -8   2 -14 1528.61 257.508  16
  -8   2 -14 1056.30 238.422  19
  -8   2 -15 6933.64 458.302  16
  -8   2 -15 6861.43 498.769  19
  -8   2 -16 19254.4 798.646  19
  -8   2 -17 5449.33 364.978  20
   8   3 -16 6548.21 392.545  24
   8   3 -16 6188.50 402.623  18
   8   3 -15 9717.78 560.377  24
   8   3 -15 10353.8 571.058  18
   8   3 -14 3751.92 380.592  24
   8   3 -14 3326.14 340.757  18
   8   3 -13 7875.86 592.331  24
   8   3 -13 9250.34 591.837  18
   8   3 -12 19553.2 983.827  24
   8   3 -12 21243.8 949.592  18
   8   3 -11 28004.3 1238.92  24
   8   3 -11 32150.4 1202.71  18
   8   3 -10 1483.72 290.977  24
   8   3 -10 1610.95 261.682  18
   8   3  -9 57714.6 1917.69  24
   8   3  -9 62320.2 1890.80  21
   8   3  -8 2998.68 382.311  21
   8   3  -7 43464.6 1575.28  21
   8   3  -6 86344.8 2427.61  21
   8   3  -5 38051.0 1459.80  21
   8   3  -4 74596.2 2203.70  21
   8   3  -3 4267.82 460.190  21
   8   3  -2 16658.6 914.940  21
   8   3  -1 38056.8 1444.39  21
   8   3   0 50213.7 1696.24  21
   8   3   1 46235.9 1600.65  21
   8   3   2 31597.1 1272.96  21
   8   3   3 26081.7 1132.62  21
   8   3   4 10439.0 678.124  21
  -8   3  -4 10312.0 682.114  12
  -8   3  -5 42337.0 1572.96  16
  -8   3  -6 43782.9 1618.44  16
  -8   3  -7 19144.5 1022.63  16
  -8   3  -8 37156.4 1475.49  16
  -8   3  -9 13929.6 848.528  16
  -8   3 -10 3446.38 412.369  16
  -8   3 -11 39353.1 1449.35  16
  -8   3 -12 12105.6 717.299  16
  -8   3 -13 11650.8 657.936  16
  -8   3 -14 6043.62 422.868  16
   8   4 -13 146.998 106.873  24
   8   4 -12 17011.4 773.902  24
   8   4 -11 1187.91 230.655  24
   8   4 -10 13038.0 742.539  24
   8   4 -10 13473.2 684.374  21
   8   4  -9 19109.2 935.430  24
   8   4  -9 18988.9 887.354  21
   8   4  -8 34729.1 1334.41  24
   8   4  -8 33115.9 1274.95  21
   8   4  -7 12041.2 753.728  21
   8   4  -6 23589.3 1098.85  21
   8   4  -5 11689.2 767.066  21
   8   4  -4 785.389 222.310  21
   8   4  -3 3792.05 439.953  21
   8   4  -2 10684.8 741.959  21
   8   4  -1 21236.4 1059.31  21
   8   4   0 28532.7 1235.39  21
  -8   4   0 27726.2 1240.80  12
   8   4   1 64280.2 1977.22  21
  -8   4  -1 63648.5 2007.96  12
   8   4   2 2103.66 315.575  21
  -8   4  -2 1087.36 252.068  12
  -8   4  -3 18242.2 905.719  16
   8   4   3 19693.3 953.318  21
  -8   4  -3 17455.5 934.035  12
  -8   4  -4 3309.53 378.901  16
  -8   4  -4 3211.98 380.830  12
  -8   4  -5 27599.5 1147.95  16
  -8   4  -5 24608.5 1061.45  12
  -8   4  -6 28916.1 1188.49  16
  -8   4  -7 6926.18 547.684  16
  -8   4  -8 5183.36 469.701  16
  -8   4  -9 43173.1 1428.73  16
  -8   4 -10 1179.64 221.344  16
  -8   4 -11 28451.3 1021.78  16
  -8   4 -12 3556.29 312.017  16
   8   5  -8 1135.13 174.468  24
   8   5  -8 1162.70 171.953  21
   8   5  -7 967.570 164.118  24
   8   5  -7 959.339 175.436  21
  -8   5   7 917.157 158.383  12
   8   5  -6 4955.80 365.242  24
   8   5  -6 4728.55 382.808  21
  -8   5   6 5487.09 395.760  12
   8   5  -5 3592.78 313.414  24
   8   5  -5 3505.12 348.153  21
  -8   5   5 3890.05 354.228  12
   8   5  -4 3036.67 282.401  24
   8   5  -4 2873.46 322.970  21
  -8   5   4 3182.21 332.700  12
   8   5  -3 10346.2 612.957  21
  -8   5   3 10447.4 616.548  12
   8   5  -2 4237.53 389.994  21
  -8   5   2 4393.62 404.486  12
   8   5  -1 6492.62 483.127  21
  -8   5   1 6609.76 493.105  12
   8   5   0 2179.11 283.054  21
  -8   5   0 2314.72 299.024  12
   8   5   1 26513.5 973.022  21
  -8   5  -1 24355.4 978.691  12
   8   5   2 12112.2 600.146  21
  -8   5  -2 10766.1 608.345  12
  -8   5  -3 3942.45 349.591  12
  -8   5  -4 2694.28 275.963  12
  -8   5  -5 3937.66 300.721  12
   9  -5  -7 33993.1 998.575  25
   9  -5  -6 10094.7 515.800  25
   9  -5  -5 3934.45 333.403  25
   9  -5  -4 1710.03 227.869  25
   9  -5  -3 6851.05 447.698  25
   9  -5  -2 4445.38 362.228  25
   9  -5  -1 1174.04 195.336  25
   9  -5   0 4567.01 361.189  25
   9  -5   0 5181.30 343.275  15
   9  -5   1 636.218 147.730  25
   9  -5   1 517.506 136.006  15
   9  -5   2 12883.7 587.985  15
   9  -5   2 12835.4 572.267  25
   9  -5   3 6833.77 417.993  15
   9  -5   4 827.185 155.495  15
   9  -5   5 10581.2 500.882  15
   9  -4 -12 9594.84 500.948  25
   9  -4 -11 4221.18 363.420  25
   9  -4 -10 829.189 197.265  25
   9  -4  -9 1909.74 290.237  25
   9  -4  -8 25561.0 1096.21  25
   9  -4  -7 7473.42 585.600  25
   9  -4  -6 14352.9 841.715  25
   9  -4  -5 1706.00 307.010  25
   9  -4  -4 823.140 242.002  25
   9  -4  -3 12027.2 790.028  25
   9  -4  -2 13761.5 844.222  25
   9  -4  -1 13087.6 826.535  25
   9  -4   0 16497.1 934.874  25
   9  -4   1 21763.7 1069.03  25
   9  -4   2 13261.4 805.057  25
   9  -4   3 4296.24 456.274  25
   9  -4   4 6811.17 555.701  25
   9  -4   5 7209.30 553.369  25
  -9  -4  -5 8020.68 554.553  11
   9  -4   6 4979.03 447.314  25
  -9  -4  -6 5179.52 449.709  11
   9  -4   7 2875.21 324.283  25
  -9  -4  -7 2835.18 329.616  11
   9  -4   8 29710.2 1035.89  25
  -9  -4  -8 30087.0 1103.62  11
   9  -4   9 17322.6 689.222  25
  -9  -4  -9 15856.5 745.047  11
  -9  -4 -10 14070.9 657.351  11
   9  -3 -15 877.185 157.934  26
   9  -3 -14 52835.6 1479.28  26
   9  -3 -13 869.901 196.277  26
   9  -3 -13 1136.92 203.013  25
   9  -3 -12 1828.63 276.735  26
   9  -3 -12 1829.87 279.622  25
   9  -3 -11 3331.27 377.155  26
   9  -3 -11 3088.33 368.224  25
   9  -3 -10 4542.73 446.728  26
   9  -3 -10 3890.69 431.707  25
   9  -3  -9 638.430 199.346  25
   9  -3  -9 406.857 177.612  14
   9  -3  -8 44835.1 1639.26  25
   9  -3  -8 45096.5 1683.03  14
   9  -3  -7 5552.79 540.315  25
   9  -3  -7 5693.17 559.050  14
   9  -3  -6 21323.3 1094.06  25
   9  -3  -6 22234.9 1123.03  14
   9  -3  -5 52488.2 1834.64  25
   9  -3  -5 52693.6 1823.21  14
   9  -3  -4 15211.2 920.275  25
   9  -3  -4 17120.4 952.300  14
   9  -3  -3 26693.6 1215.21  14
   9  -3  -3 26415.9 1230.02  25
   9  -3  -2 109172. 2945.88  25
   9  -3  -2 114345. 2900.30  14
   9  -3  -1 5745.74 550.843  25
   9  -3  -1 6448.32 560.004  14
   9  -3   0 14288.4 882.267  25
   9  -3   0 15117.9 843.223  14
   9  -3   1 58679.5 1953.58  25
   9  -3   2 199866. 4471.48  25
   9  -3   3 17194.1 974.438  25
  -9  -3  -3 17643.7 929.140  11
   9  -3   4 189.763 153.371  25
  -9  -3  -4 403.767 169.800  11
   9  -3   5 3413.30 425.465  25
  -9  -3  -5 3398.82 416.001  11
   9  -3   6 52321.5 1793.62  25
  -9  -3  -6 53144.3 1792.34  11
   9  -3   7 27724.6 1230.73  25
  -9  -3  -7 29539.0 1266.98  11
   9  -3   8 28731.9 1222.95  25
  -9  -3  -8 27779.7 1229.81  11
   9  -3   9 26294.2 1131.74  25
  -9  -3  -9 25007.6 1148.46  11
   9  -3  10 5477.96 480.718  25
  -9  -3 -10 5728.88 458.391  23
  -9  -3 -10 5478.23 514.301  11
   9  -3  11 22742.7 949.735  25
  -9  -3 -11 22520.6 918.730  23
  -9  -3 -11 20840.5 986.487  11
   9  -3  12 1013.27 186.682  25
  -9  -3 -12 1071.94 191.986  23
  -9  -3 -12 863.253 194.359  11
   9  -3  13 10248.3 499.791  25
  -9  -3 -13 10008.9 524.273  23
   9  -2 -18 11778.7 533.811  26
   9  -2 -17 4070.61 355.865  26
   9  -2 -16 21048.2 921.932  26
   9  -2 -15 1049.75 227.893  26
   9  -2 -14 8924.18 652.612  26
   9  -2 -13 4481.23 477.947  26
   9  -2 -13 4935.68 455.753  17
   9  -2 -12 4620.50 493.680  26
   9  -2 -12 5256.03 477.731  17
   9  -2 -11 69911.7 2147.90  14
   9  -2 -10 4310.30 476.954  14
   9  -2  -9 61055.4 2002.18  14
   9  -2  -8 7139.15 614.110  14
   9  -2  -7 46850.8 1600.64  25
   9  -2  -7 42807.0 1604.47  14
   9  -2  -6 6812.59 571.009  25
   9  -2  -6 6747.92 584.365  14
   9  -2  -5 68350.1 2036.04  25
   9  -2  -5 67298.8 2086.44  14
   9  -2  -4 12957.0 779.894  25
   9  -2  -4 12564.3 776.480  14
   9  -2  -3 41535.4 1489.58  25
   9  -2  -3 41615.6 1505.70   5
   9  -2  -3 41184.2 1495.79  14
   9  -2  -2 184235. 4028.16  25
   9  -2  -2 182001. 4010.90  14
   9  -2  -1 36665.1 1381.08  25
   9  -2  -1 36257.1 1353.65  14
   9  -2   0 27959.7 1149.59  25
   9  -2   0 17211.5 896.752  14
   9  -2   1 27943.4 1192.08  25
   9  -2   1 28273.2 1141.22  14
   9  -2   2 3062.52 387.211  25
   9  -2   2 3011.49 350.644  14
  -9  -2  -2 3353.08 379.879  11
  -9  -2  -3 807.237 198.399  11
  -9  -2  -4 10742.4 718.226  11
  -9  -2  -5 17886.5 959.137  11
  -9  -2  -6 23134.5 1049.08  23
  -9  -2  -6 22909.7 1113.87  11
  -9  -2  -7 84974.4 2335.12  23
  -9  -2  -7 79937.2 2370.04  11
  -9  -2  -8 77031.9 2204.55  23
  -9  -2  -8 71642.3 2222.80  11
  -9  -2  -9 19068.4 985.799  23
  -9  -2  -9 18403.0 1009.44  11
  -9  -2 -10 16904.4 926.166  23
  -9  -2 -10 17528.6 971.118  11
  -9  -2 -11 9568.16 687.699  23
  -9  -2 -11 10003.4 710.507  11
  -9  -2 -12 4404.97 456.236  23
  -9  -2 -13 6736.00 532.249  23
  -9  -2 -14 10446.9 633.549  23
  -9  -2 -15 10976.3 601.258  23
  -9  -2 -16 3759.29 309.133  23
   9  -1 -19 29632.7 919.043  26
   9  -1 -18 215.598 122.832  26
   9  -1 -17 6972.51 521.854  26
   9  -1 -16 3292.03 387.757  26
   9  -1 -15 3573.94 420.016  26
   9  -1 -14 6368.45 576.174  26
   9  -1 -14 7184.87 597.990  17
   9  -1 -13 8179.07 663.631  26
   9  -1 -13 7990.28 646.455  17
   9  -1 -12 35088.1 1429.05  17
   9  -1 -11 18915.8 1007.44  17
   9  -1 -11 16682.6 933.211  24
   9  -1 -10 358.439 174.982  24
   9  -1 -10 458.202 183.838  14
   9  -1  -9 38783.6 1469.13  24
   9  -1  -9 42114.8 1510.81  14
   9  -1  -8 11032.8 713.265  24
   9  -1  -8 10549.7 709.433  14
   9  -1  -7 19780.5 962.812  24
   9  -1  -7 20301.9 982.475  14
   9  -1  -6 7900.30 577.877  24
   9  -1  -6 8606.09 682.217   5
   9  -1  -6 8081.63 595.228  14
   9  -1  -5 15725.9 925.396   5
   9  -1  -4 108680. 2889.75   5
  -9  -1   4 114481. 2720.43   8
   9  -1  -3 10073.9 714.767   5
  -9  -1   3 11292.2 677.537   8
   9  -1  -2 44316.8 1563.93   5
  -9  -1   2 43828.8 1467.69   8
   9  -1  -1 55612.0 1771.33   5
  -9  -1   1 55222.6 1695.06   8
   9  -1   0 8206.38 604.434   5
  -9  -1   0 7538.80 563.112   8
   9  -1   1 13411.9 772.240   5
  -9  -1  -1 12693.2 742.230   8
   9  -1   2 57177.1 1739.07   5
  -9  -1  -2 52141.9 1694.88   8
   9  -1   3 1857.14 284.700   5
  -9  -1  -3 1477.47 269.008   8
  -9  -1  -4 9441.47 664.495   8
  -9  -1  -4 9420.20 644.570  11
  -9  -1  -5 17912.6 893.756  23
  -9  -1  -5 16374.1 884.313  11
  -9  -1  -6 7065.52 570.300  23
  -9  -1  -6 7282.50 582.933  11
  -9  -1  -6 7987.12 575.699  19
  -9  -1  -7 6798.50 563.430  23
  -9  -1  -7 6463.02 569.010  11
  -9  -1  -7 7554.38 572.618  19
  -9  -1  -8 25030.6 1140.81  23
  -9  -1  -8 23383.9 1128.28  11
  -9  -1  -8 24342.1 1087.97  19
  -9  -1  -9 87480.9 2467.27  23
  -9  -1  -9 89770.5 2411.00  19
  -9  -1 -10 24759.9 1169.90  23
  -9  -1 -10 27984.9 1176.85  19
  -9  -1 -11 84018.0 2429.32  23
  -9  -1 -11 87555.9 2363.91  19
  -9  -1 -12 22167.8 1086.40  23
  -9  -1 -12 22352.0 1018.74  19
  -9  -1 -13 22508.3 1067.47  23
  -9  -1 -13 22181.7 988.892  19
  -9  -1 -14 3299.01 392.794  23
  -9  -1 -14 3378.76 352.221  19
  -9  -1 -15 4631.10 425.832  23
  -9  -1 -16 60684.6 1651.45  23
  -9  -1 -17 5229.52 360.699  23
   9   0 -18 74455.8 1838.00  26
   9   0 -17 675.578 185.708  26
   9   0 -16 150.815 134.707  26
   9   0 -16 160.434 132.909  18
   9   0 -15 128689. 3098.80  26
   9   0 -15 125053. 2983.44  24
   9   0 -15 124439. 3050.29  18
   9   0 -15 127692. 3171.91  17
   9   0 -14 10809.5 736.162  26
   9   0 -14 11454.6 736.149  24
   9   0 -14 11533.4 745.815  18
   9   0 -14 10653.5 755.727  17
   9   0 -13 33932.6 1428.25  17
   9   0 -13 37708.3 1454.45  26
   9   0 -13 36230.1 1411.95  24
   9   0 -13 35243.9 1391.06  18
   9   0 -12 5424.13 534.336  17
   9   0 -12 5307.62 521.269  24
   9   0 -12 5825.70 531.034  18
   9   0 -11 58714.5 1952.93  17
   9   0 -11 60660.5 1920.21  24
   9   0 -11 62172.3 1908.38  18
   9   0 -10 3726.37 422.684  24
   9   0 -10 3834.48 413.214  18
   9   0  -9 51778.1 1710.71  24
   9   0  -9 53066.7 1676.12  18
   9   0  -8 25088.9 1094.98  24
   9   0  -8 26036.4 1067.54  18
   9   0  -7 25579.1 1085.79  24
   9   0  -7 24937.4 1213.62   5
   9   0  -6 32126.1 1375.75   5
   9   0  -5 113873. 2943.81   5
   9   0  -4 8294.81 639.708   5
   9   0  -3 31519.1 1295.06   5
   9   0  -2 6674.48 561.482   5
  -9   0   1 187946. 3721.32   8
   9   0  -1 173994. 3973.73   5
  -9   0   0 632.171 151.554   8
  -9   0  -1 304.306 135.006   8
  -9   0  -2 110909. 2648.06   8
  -9   0  -3 20228.0 933.058   8
  -9   0  -4 26159.7 1105.14   8
  -9   0  -5 8812.14 626.576   8
  -9   0  -6 180379. 4010.92  23
  -9   0  -6 183268. 4048.62   8
   9   0   6 191356. 3987.71  13
  -9   0  -7 37231.6 1405.50  23
   9   0   7 36641.6 1333.70  13
  -9   0  -7 36394.5 1381.37  19
  -9   0  -8 80630.3 2300.48  23
  -9   0  -8 81220.1 2297.57  19
  -9   0  -9 69609.6 2104.22  23
  -9   0  -9 68531.3 2089.13  19
  -9   0 -10 5474.24 531.730  23
  -9   0 -10 4875.30 490.514  19
  -9   0 -11 3037.09 412.000  23
  -9   0 -11 3593.53 431.975  19
  -9   0 -12 115085. 2937.52  23
  -9   0 -12 113918. 2932.21  19
  -9   0 -13 34266.7 1346.08  23
  -9   0 -13 34365.9 1358.48  19
  -9   0 -14 1826.18 298.949  23
  -9   0 -14 1994.16 306.369  19
  -9   0 -15 1233.44 234.964  23
  -9   0 -15 602.250 174.627  19
  -9   0 -16 5835.52 431.360  23
  -9   0 -16 6427.98 459.499  19
  -9   0 -17 19688.1 716.154  23
  -9   0 -17 20085.7 756.010  19
   9   1 -18 110.686 105.802  18
   9   1 -17 7756.67 531.001  18
   9   1 -16 2891.78 323.338  24
   9   1 -16 3334.03 376.145  18
   9   1 -15 2947.16 367.962  24
   9   1 -15 3056.95 370.698  18
   9   1 -14 7337.48 583.347  24
   9   1 -14 7687.46 598.573  18
   9   1 -14 6999.47 590.988  17
   9   1 -13 7206.70 599.588  24
   9   1 -13 8481.71 635.815  18
   9   1 -13 7966.24 634.364  17
   9   1 -12 32938.3 1378.39  17
   9   1 -12 35123.2 1389.89  24
   9   1 -12 34675.5 1349.24  18
   9   1 -11 17152.9 955.067  17
   9   1 -11 18878.7 986.750  24
   9   1 -11 18470.5 936.612  18
   9   1 -10 232.805 145.495  17
   9   1 -10 311.232 160.203  24
   9   1 -10 99.9810 106.703  18
   9   1  -9 40459.8 1490.22  24
   9   1  -9 41912.0 1435.13  18
   9   1  -8 10449.2 684.581  24
   9   1  -8 6420.43 508.879  18
   9   1  -7 20576.8 978.545  24
   9   1  -7 20459.8 1071.80   5
   9   1  -7 22158.7 981.292  21
   9   1  -7 20880.6 911.299  18
   9   1  -6 8158.39 581.970  24
   9   1  -6 8981.78 682.076   5
   9   1  -5 14017.6 851.487   5
   9   1  -4 107859. 2821.41   5
   9   1  -3 11094.8 741.786   5
   9   1  -2 41033.8 1511.93   5
  -9   1   1 54067.8 1616.09   3
  -9   1   0 8499.76 577.401   3
  -9   1  -1 12921.6 739.202   3
  -9   1  -2 53451.9 1688.37   3
  -9   1  -3 1611.42 280.023   3
  -9   1  -4 10057.2 656.208  23
  -9   1  -4 9420.13 658.793   3
  -9   1  -4 9674.53 618.743   8
  -9   1  -5 16521.1 874.126  23
  -9   1  -5 16701.1 854.223   8
  -9   1  -6 6879.52 558.119  23
  -9   1  -6 6899.23 552.873  19
  -9   1  -7 6921.29 571.733  23
  -9   1  -7 6645.85 558.278  19
  -9   1  -8 22589.5 1079.08  23
  -9   1  -8 23431.9 1096.32  19
  -9   1  -9 87147.3 2426.79  23
  -9   1  -9 89974.1 2479.97  19
  -9   1 -10 25341.6 1149.13  23
  -9   1 -10 24600.0 1162.00  19
  -9   1 -11 84403.8 2338.21  23
  -9   1 -11 82600.5 2381.36  19
  -9   1 -12 22184.4 1029.97  23
  -9   1 -12 21922.7 1076.00  19
  -9   1 -13 22219.5 989.965  23
  -9   1 -13 21393.2 1043.47  19
  -9   1 -14 3355.67 352.444  23
  -9   1 -14 3118.33 385.114  19
  -9   1 -15 5015.38 443.471  19
  -9   1 -16 58002.5 1535.46  20
  -9   1 -16 58746.8 1628.62  19
  -9   1 -17 5034.45 361.988  19
   9   2 -18 12246.4 531.746  18
   9   2 -17 3643.52 321.635  18
   9   2 -16 22637.8 879.910  24
   9   2 -16 22254.3 905.628  18
   9   2 -15 584.899 169.798  24
   9   2 -15 746.908 188.474  18
   9   2 -14 10021.6 661.683  24
   9   2 -14 9154.36 618.268  18
   9   2 -13 4669.94 472.165  24
   9   2 -13 5283.40 479.863  18
   9   2 -12 5646.49 535.922  24
   9   2 -12 5061.37 476.330  18
   9   2 -11 66374.0 2074.45  24
   9   2 -11 70465.2 2014.54  18
   9   2 -10 4389.90 475.145  24
   9   2 -10 4565.69 446.595  18
   9   2  -9 61875.7 1999.30  24
   9   2  -9 69934.5 1943.76  18
   9   2  -8 6429.63 569.988  24
   9   2  -8 7791.03 594.232  21
   9   2  -7 44337.9 1570.34  24
   9   2  -7 45209.6 1581.15  21
   9   2  -6 6955.06 561.524  24
   9   2  -6 6481.51 553.385  21
   9   2  -5 71883.8 2057.98  24
   9   2  -5 70200.8 2077.32  21
   9   2  -4 9694.28 645.340  24
   9   2  -4 12916.8 771.988  21
   9   2  -3 42868.7 1413.38  24
   9   2  -3 40120.5 1466.45  21
   9   2  -3 40875.2 1537.17   5
   9   2  -2 185984. 4064.20  21
   9   2  -1 33932.5 1311.85  21
   9   2   0 27103.2 1146.43  21
  -9   2   0 26980.0 1133.21   3
   9   2   1 28522.5 1170.67  21
   9   2   2 3653.91 393.429  21
   9   2   3 467.468 153.586  21
  -9   2  -3 1239.02 242.133  19
   9   2   4 11310.8 694.534  21
  -9   2  -4 11626.8 696.253  19
  -9   2  -5 11284.8 699.960  19
  -9   2  -6 22499.2 1034.61  19
  -9   2  -7 83618.3 2308.75  19
  -9   2  -8 79292.8 2246.99  19
  -9   2  -9 18279.9 948.388  19
  -9   2 -10 17446.6 928.756  19
  -9   2 -11 9583.23 685.558  16
  -9   2 -11 9240.60 653.486  19
  -9   2 -12 4929.53 472.232  16
  -9   2 -12 4769.22 461.115  19
  -9   2 -13 6396.82 504.096  16
  -9   2 -13 6646.60 521.031  19
  -9   2 -14 10893.2 605.793  16
  -9   2 -14 11568.0 649.590  19
  -9   2 -15 10559.6 513.304  16
  -9   2 -15 11165.6 585.348  19
  -9   2 -16 4029.17 310.795  20
  -9   2 -16 4080.47 307.212  19
   9   3 -15 968.411 171.297  24
   9   3 -15 734.254 144.333  18
   9   3 -14 50292.6 1490.80  24
   9   3 -14 51393.5 1408.48  18
   9   3 -13 831.882 197.834  24
   9   3 -13 973.170 190.950  18
   9   3 -12 1590.03 274.746  24
   9   3 -12 1863.54 254.640  18
   9   3 -11 3214.93 394.724  24
   9   3 -10 3635.56 433.044  24
   9   3  -9 619.485 202.251  24
   9   3  -9 539.631 178.372  21
   9   3  -8 44690.4 1613.96  24
   9   3  -8 46619.2 1624.33  21
   9   3  -7 5029.03 510.876  24
   9   3  -7 6996.81 587.903  21
   9   3  -6 20260.7 1024.70  24
   9   3  -6 20748.6 1048.70  21
   9   3  -5 53521.6 1751.81  24
   9   3  -5 51477.7 1785.56  21
   9   3  -4 16375.5 877.052  24
   9   3  -4 15161.0 896.417  21
   9   3  -3 28308.2 1151.18  24
   9   3  -3 24653.7 1174.16  21
   9   3  -2 111096. 2897.83  21
   9   3  -1 6462.26 573.910  21
   9   3   0 15044.1 874.224  21
   9   3   1 62816.3 1970.40  21
   9   3   2 216739. 4637.12  21
   9   3   3 19037.2 962.885  21
   9   3   4 484.810 162.832  21
  -9   3  -5 4099.38 467.287  16
  -9   3  -6 54644.1 1835.76  16
  -9   3  -7 27267.6 1223.52  16
  -9   3  -8 27908.2 1227.55  16
  -9   3  -9 24481.2 1122.93  16
  -9   3 -10 5359.09 500.173  16
  -9   3 -11 22416.4 1001.58  16
  -9   3 -12 746.806 183.409  16
  -9   3 -13 9766.08 552.743  16
  -9   3 -14 168.515 80.4039  16
   9   4 -13 4834.08 326.828  24
   9   4 -12 9144.15 505.451  24
   9   4 -11 4141.19 362.369  24
  -9   4  11 4550.08 329.009  12
   9   4 -10 939.071 206.073  24
   9   4 -10 895.234 170.526  21
  -9   4  10 659.515 164.484  12
   9   4  -9 1705.15 270.233  24
   9   4  -9 1743.51 249.420  21
   9   4  -8 25208.5 1054.67  24
   9   4  -8 26325.5 1057.70  21
   9   4  -7 7649.84 568.535  24
   9   4  -7 8168.89 587.543  21
   9   4  -6 14621.3 795.060  24
   9   4  -6 14171.5 812.346  21
   9   4  -5 2061.55 303.891  24
   9   4  -5 1775.07 296.102  21
   9   4  -4 620.863 178.592  24
   9   4  -4 329.588 153.340  21
   9   4  -3 11431.4 750.624  21
   9   4  -2 13909.7 829.977  21
   9   4  -1 12402.5 782.142  21
   9   4   0 16347.6 893.361  21
  -9   4   0 15452.3 875.641  12
   9   4   1 23148.6 1066.42  21
  -9   4  -1 23875.5 1092.18  12
   9   4   2 14743.8 808.637  21
  -9   4  -2 13957.1 806.163  12
  -9   4  -3 4805.93 429.008  16
   9   4   3 5439.75 472.015  21
  -9   4  -3 5337.37 480.048  12
  -9   4  -4 7027.19 524.996  16
  -9   4  -4 6978.23 525.613  12
  -9   4  -5 7180.95 541.884  16
  -9   4  -6 3887.12 395.769  16
  -9   4  -7 3295.87 355.105  16
  -9   4  -8 28551.0 1072.81  16
  -9   4  -9 16558.1 759.870  16
  -9   4 -10 13597.3 645.340  16
  -9   4 -11 27319.7 894.839  16
   9   5  -6 10333.0 508.473  21
  -9   5   6 10097.1 492.191  12
   9   5  -5 3884.33 324.087  21
  -9   5   5 3329.32 294.799  12
   9   5  -4 1736.43 231.613  21
  -9   5   4 1690.43 226.988  12
   9   5  -3 7325.62 467.530  21
  -9   5   3 6803.29 449.584  12
   9   5  -2 4508.00 366.616  21
  -9   5   2 4310.24 361.911  12
   9   5  -1 1251.22 206.717  21
  -9   5   1 1217.62 204.964  12
   9   5   0 4656.02 359.085  21
  -9   5   0 4474.56 363.640  12
   9   5   1 620.524 143.340  21
  -9   5  -1 434.174 132.056  12
   9   5   2 12963.4 552.343  21
  -9   5  -2 13192.5 599.434  12
  -9   5  -3 6304.57 378.813  12
  10  -5  -2 11023.5 508.087  25
  10  -4 -11 12414.0 540.889  25
  10  -4 -10 5146.22 382.303  25
  10  -4  -9 24399.6 941.956  25
  10  -4  -8 13793.9 721.628  25
  10  -4  -7 11176.2 669.410  25
  10  -4  -6 29964.4 1185.70  25
  10  -4  -5 23904.6 1065.44  25
  10  -4  -4 30413.4 1235.00  25
  10  -4  -3 36690.6 1391.13  25
  10  -4  -2 13529.0 810.003  25
  10  -4  -1 6484.64 557.054  25
  10  -4   0 17959.6 935.326  25
  10  -4   1 5020.94 485.160  25
  10  -4   2 15698.2 848.892  25
  10  -4   3 42071.2 1454.58  25
  10  -4   4 268.756 141.027  25
  10  -4   5 5844.62 468.353  25
  10  -4   6 7397.87 504.809  25
  10  -4   7 19850.8 803.997  25
  10  -4   8 1967.99 223.128  25
  10  -3 -14 26518.4 870.570  26
  10  -3 -13 5213.13 395.740  26
  10  -3 -12 1771.15 250.674  26
  10  -3 -11 1419.46 230.814  26
  10  -3 -11 1318.82 233.795  25
  10  -3 -10 11760.2 691.212  26
  10  -3 -10 11090.7 682.423  25
  10  -3  -9 18475.3 926.674  25
  10  -3  -9 18705.3 990.594  14
  10  -3  -8 18136.5 947.092  25
  10  -3  -8 17620.7 979.189  14
  10  -3  -7 1498.47 292.673  25
  10  -3  -7 1644.06 320.793  14
  10  -3  -6 11007.0 755.636  25
  10  -3  -6 10996.7 772.072  14
  10  -3  -5 29525.4 1300.69  25
  10  -3  -5 28978.0 1294.96  14
  10  -3  -4 94766.2 2657.60  25
  10  -3  -4 96226.9 2651.62  14
  10  -3  -3 3553.33 446.410  25
  10  -3  -3 3463.13 430.099  14
  10  -3  -2 2497.09 376.986  25
  10  -3  -2 2729.77 376.821  14
  10  -3  -1 44826.6 1682.33  25
  10  -3  -1 48062.9 1658.45  14
  10  -3   0 31536.2 1374.79  25
  10  -3   0 35430.3 1353.34  14
  10  -3   1 37849.4 1510.33  25
  10  -3   2 34233.6 1423.20  25
  10  -3   3 16297.1 943.131  25
 -10  -3  -3 16447.6 889.236  11
  10  -3   4 18525.0 999.528  25
 -10  -3  -4 19493.4 982.274  11
  10  -3   5 4335.13 472.671  25
 -10  -3  -5 4448.75 456.105  11
  10  -3   6 11615.6 765.022  25
 -10  -3  -6 11459.5 743.403  11
  10  -3   7 3813.08 422.702  25
 -10  -3  -7 3696.61 424.161  11
  10  -3   8 2041.62 302.755  25
 -10  -3  -8 2074.97 311.823  11
  10  -3   9 1751.59 276.771  25
 -10  -3  -9 1509.10 286.790  11
  10  -3  10 4374.32 399.876  25
  10  -3  11 2725.94 296.979  25
 -10  -3 -11 2874.72 275.271  23
  10  -3  12 6853.86 414.588  25
 -10  -3 -12 6635.09 385.267  23
  10  -2 -17 4559.22 330.282  26
  10  -2 -16 6862.63 466.541  26
  10  -2 -15 730.412 188.368  26
  10  -2 -14 10728.6 681.566  26
  10  -2 -13 656.979 191.659  26
  10  -2 -13 684.004 169.888  17
  10  -2 -12 12518.4 793.395  26
  10  -2 -12 12480.8 723.615  17
  10  -2 -11 19466.0 1007.68  14
  10  -2 -11 20714.3 971.462  17
  10  -2 -10 17311.8 893.261  17
  10  -2 -10 15543.1 916.874  14
  10  -2  -9 37767.7 1508.81  14
  10  -2  -8 18381.5 1018.26  14
  10  -2  -7 42713.6 1622.61  14
  10  -2  -6 9423.62 674.899  25
  10  -2  -6 8332.08 671.333  14
  10  -2  -5 107169. 2742.43  25
  10  -2  -5 98835.4 2748.22  14
  10  -2  -4 14174.5 841.258  25
  10  -2  -4 14104.4 859.499  14
  10  -2  -3 2088.83 321.605  25
  10  -2  -3 2458.45 363.542  14
  10  -2  -2 9571.34 688.438  25
  10  -2  -2 9969.64 706.667  14
  10  -2  -1 134991. 3296.43  25
  10  -2  -1 137307. 3292.43  14
  10  -2   0 15977.3 913.567  25
  10  -2   0 18462.9 948.657  14
  10  -2   1 48400.0 1708.51  25
  10  -2   1 52191.8 1698.67  14
  10  -2   2 13824.0 850.537  25
  10  -2   2 14662.9 819.593  14
  10  -2   3 5560.69 540.092  25
 -10  -2  -3 6248.83 549.567  11
 -10  -2  -4 23892.9 1127.99  11
 -10  -2  -5 5375.11 525.401  11
 -10  -2  -6 55315.3 1750.08  23
 -10  -2  -6 52098.5 1816.63  11
 -10  -2  -7 19261.8 965.774  23
 -10  -2  -7 17325.6 978.343  11
 -10  -2  -8 2369.92 337.224  23
 -10  -2  -8 2453.49 361.727  11
 -10  -2  -9 35222.3 1359.46  23
 -10  -2 -10 21584.6 1019.61  23
 -10  -2 -11 10639.8 681.511  23
 -10  -2 -12 14110.1 761.599  23
 -10  -2 -13 3311.76 345.373  23
  10  -2  14 6051.12 416.553  25
 -10  -2 -14 5742.80 416.573  23
 -10  -2 -15 7692.33 432.218  23
  10  -1 -18 50066.0 1319.54  26
  10  -1 -17 13136.4 662.545  26
  10  -1 -16 9364.34 608.306  26
  10  -1 -15 3144.10 379.858  26
  10  -1 -14 6153.30 549.405  26
  10  -1 -14 5742.23 521.853  17
  10  -1 -13 29791.3 1299.47  26
  10  -1 -13 31540.3 1308.38  17
  10  -1 -12 38780.2 1507.63  17
  10  -1 -11 16553.0 944.441  17
  10  -1 -11 15674.1 872.940  14
  10  -1 -10 66498.3 2130.08  24
  10  -1 -10 76326.2 2200.46  14
  10  -1  -9 7245.74 605.641  24
  10  -1  -9 7912.49 630.702  14
  10  -1  -8 10861.7 742.159  24
  10  -1  -8 12013.9 779.769  14
  10  -1  -7 69473.1 2104.50  24
  10  -1  -7 72971.7 2162.01  14
  10  -1  -6 27168.8 1182.12  24
  10  -1  -6 28202.1 1222.98  14
  10  -1  -5 41856.8 1450.58  21
  10  -1  -5 39362.7 1470.30  14
  10  -1  -4 20450.4 986.504  24
  10  -1  -4 22223.1 1017.87  21
  10  -1  -4 21268.6 1034.95  14
  10  -1  -3 6620.15 540.086  21
  10  -1  -3 7164.32 572.632  14
 -10  -1   3 7468.21 557.915   8
  10  -1  -2 45957.0 1586.58  21
  10  -1  -2 46700.3 1607.51  14
 -10  -1   2 49676.0 1617.12   8
  10  -1  -1 44100.4 1605.30   5
  10  -1  -1 40537.8 1465.46  21
  10  -1  -1 45589.3 1547.29  14
 -10  -1   1 42928.6 1499.20   8
  10  -1   0 18647.0 912.104  25
  10  -1   0 19016.9 949.410  21
 -10  -1   0 18758.3 947.497   8
  10  -1   1 27767.1 1166.90  21
  10  -1   1 29082.0 1245.95   5
  10  -1   1 28883.3 1189.88  13
 -10  -1  -1 28979.3 1204.14   8
 -10  -1  -2 15710.9 826.182  23
  10  -1   2 15889.0 883.435   5
  10  -1   2 15295.8 838.108  13
 -10  -1  -3 11505.8 717.267  23
  10  -1   3 15557.3 830.090  13
 -10  -1  -4 30714.6 1196.33  23
  10  -1   4 17244.5 908.285  13
 -10  -1  -5 11797.7 744.823  23
  10  -1   5 10301.5 667.335  13
 -10  -1  -6 54477.3 1807.18  23
 -10  -1  -6 57260.7 1793.35  19
 -10  -1  -7 28389.0 1240.26  23
 -10  -1  -7 28334.8 1200.71  19
 -10  -1  -8 50147.4 1735.21  23
 -10  -1  -8 49179.8 1666.45  19
 -10  -1  -9 78131.7 2315.78  23
 -10  -1  -9 81286.5 2263.85  19
 -10  -1 -10 22184.4 1086.23  23
 -10  -1 -10 21337.6 1012.62  19
 -10  -1 -11 16771.5 917.432  23
 -10  -1 -11 15657.0 843.649  19
 -10  -1 -12 8492.65 631.329  23
 -10  -1 -12 9214.16 609.286  19
 -10  -1 -13 24478.3 1073.19  23
 -10  -1 -13 25811.6 1007.10  19
 -10  -1 -14 5914.74 475.834  23
 -10  -1 -15 22443.2 896.230  23
 -10  -1 -16 8542.36 470.245  23
  10   0 -17 32720.6 1082.16  26
  10   0 -16 163.123 125.445  26
  10   0 -15 3320.73 376.707  26
  10   0 -15 2432.12 316.995  24
  10   0 -15 2949.00 358.887  18
  10   0 -15 2728.64 376.213  17
  10   0 -14 219.713 137.881  26
  10   0 -14 36.6247 139.651  24
  10   0 -14 65.0318 128.227  18
  10   0 -13 4958.25 513.493  17
  10   0 -13 4824.97 492.041  26
  10   0 -13 4771.29 483.736  24
  10   0 -13 5590.47 516.934  18
  10   0 -12 34121.0 1433.49  17
  10   0 -12 35436.0 1406.76  24
  10   0 -12 36698.4 1404.44  18
  10   0 -11 9670.95 726.488  17
  10   0 -11 9948.87 709.609  24
  10   0 -11 10662.0 710.407  18
  10   0 -10 2348.22 348.508  24
  10   0 -10 1890.34 298.286  18
  10   0  -9 21424.8 1059.69  24
  10   0  -9 22626.0 1034.21  18
  10   0  -8 47867.0 1655.91  24
  10   0  -8 49502.5 1602.30  18
  10   0  -7 218.868 113.113  24
  10   0  -7 363.186 127.490  14
  10   0  -7 883.471 191.897  21
  10   0  -7 981.726 205.609  18
  10   0  -6 22468.2 1031.11  24
  10   0  -6 22211.8 1011.87  21
  10   0  -6 22432.6 1033.44  14
  10   0  -6 21800.6 957.912  18
  10   0  -5 316.723 135.663  24
  10   0  -5 238.081 140.338  14
  10   0  -5 81.8342 77.6515  21
  10   0  -4 28530.9 1129.48  24
  10   0  -4 29280.5 1311.86   5
  10   0  -4 29371.6 1177.25  21
  10   0  -4 27181.0 1149.27  13
  10   0  -3 55736.6 1905.20   5
  10   0  -3 58113.3 1761.91  21
  10   0  -3 55500.0 1745.59  13
  10   0  -2 4220.05 421.261  21
  10   0  -2 3876.86 453.295   5
  10   0  -1 179761. 4105.26   5
  10   0   0 32271.1 1350.99   5
  10   0   1 2122.58 331.937   5
  10   0   1 1844.71 281.027  21
 -10   0  -1 2477.29 319.561   8
 -10   0  -2 578.784 185.551  23
  10   0   2 338.003 102.202  21
  10   0   2 589.073 178.123  13
 -10   0  -2 330.695 119.745   8
 -10   0  -3 25348.5 1111.58  23
  10   0   3 25105.1 1074.69  21
 -10   0  -3 26791.1 1128.59   8
  10   0   3 26154.8 1124.21  13
 -10   0  -4 14781.5 836.637  23
  10   0   4 11958.2 730.114  21
 -10   0  -5 44633.0 1590.23  23
  10   0   5 46519.5 1527.46  21
  10   0   5 45966.8 1582.55  13
 -10   0  -6 490.495 189.191  23
  10   0   6 767.494 209.817  13
 -10   0  -6 450.052 177.772  19
 -10   0  -7 11748.2 772.360  23
  10   0   7 11716.3 733.636  13
 -10   0  -7 11890.9 767.858  19
 -10   0  -8 4828.96 500.323  23
  10   0   8 6448.07 530.147  13
 -10   0  -8 5672.24 526.183  19
 -10   0  -9 14215.0 865.874  23
 -10   0  -9 14993.2 877.887  19
 -10   0 -10 20862.9 1057.16  23
 -10   0 -10 21077.6 1053.12  19
 -10   0 -11 17265.2 944.967  23
 -10   0 -11 17978.6 956.726  19
 -10   0 -12 10870.6 716.844  23
 -10   0 -12 10663.1 713.343  19
 -10   0 -13 20514.2 978.370  23
 -10   0 -13 20909.3 979.494  19
 -10   0 -14 19124.1 885.844  23
 -10   0 -14 19604.2 900.706  19
 -10   0 -15 1151.24 206.947  23
 -10   0 -15 1105.08 204.710  19
 -10   0 -16 1263.25 188.096  23
 -10   0 -16 1342.71 194.526  19
  10   1 -17 12930.7 640.040  18
  10   1 -16 10135.2 573.367  24
  10   1 -16 10195.7 608.624  18
  10   1 -15 3173.43 360.234  24
  10   1 -15 3211.49 365.576  18
  10   1 -14 6302.93 532.138  24
  10   1 -14 5549.09 489.023  18
  10   1 -14 6306.66 540.649  17
  10   1 -13 32667.3 1302.54  24
  10   1 -13 30873.9 1237.46  18
  10   1 -13 28892.3 1251.65  17
  10   1 -12 37649.6 1474.78  17
  10   1 -12 38730.0 1484.15  24
  10   1 -12 40002.2 1440.69  18
  10   1 -11 14923.3 893.277  17
  10   1 -11 16216.9 917.856  24
  10   1 -11 17412.8 900.126  18
  10   1 -10 71746.8 2189.46  17
  10   1 -10 72683.3 2193.08  24
  10   1 -10 75599.1 2113.29  18
  10   1  -9 7296.98 607.530  24
  10   1  -9 8671.67 608.708  18
  10   1  -8 12558.3 792.540  24
  10   1  -8 13430.7 776.672  21
  10   1  -8 13275.5 743.880  18
  10   1  -7 74266.4 2171.52  24
  10   1  -7 77818.0 2180.28  21
  10   1  -6 30322.4 1237.78  24
  10   1  -6 31110.0 1257.14  21
  10   1  -5 39213.4 1413.64  24
  10   1  -5 40854.6 1464.03  21
  10   1  -5 41129.3 1424.81  13
  10   1  -4 22855.3 1030.62  21
  10   1  -4 23182.1 1010.36  13
  10   1  -3 7301.90 531.007  24
  10   1  -3 7154.51 562.453  21
  10   1  -3 7123.25 554.148  13
  10   1  -2 47864.8 1610.62  21
  10   1  -2 50426.3 1636.36  13
  10   1  -1 43131.4 1505.30  21
  10   1  -1 43856.8 1641.29   5
  10   1  -1 42841.3 1505.06  13
 -10   1   0 18919.7 925.706   3
  10   1   0 19331.0 944.759  21
  10   1   0 18186.5 931.798  13
 -10   1  -1 28646.0 1191.34   3
  10   1   1 27147.9 1141.35  21
  10   1   2 15847.2 844.215  21
  10   1   3 16913.2 868.103  21
  10   1   4 21790.5 991.641  21
 -10   1  -5 10325.8 697.573  19
 -10   1  -6 51696.8 1770.74  23
 -10   1  -6 54239.9 1769.73  19
 -10   1  -7 27399.3 1220.65  23
 -10   1  -7 28564.2 1234.45  19
 -10   1  -8 46566.1 1670.82  23
 -10   1  -8 48455.3 1685.49  19
 -10   1  -9 79614.1 2301.26  23
 -10   1  -9 79782.4 2314.40  19
 -10   1 -10 22021.6 1063.55  23
 -10   1 -10 22052.7 1082.87  19
 -10   1 -11 16821.4 896.477  23
  10   1  11 18241.9 884.918  13
 -10   1 -11 16045.4 905.496  19
 -10   1 -12 8520.67 602.021  23
 -10   1 -12 8737.58 646.263  19
 -10   1 -13 25543.7 1097.75  19
 -10   1 -14 5786.27 472.294  19
 -10   1 -15 23052.1 909.168  19
 -10   1 -16 8080.59 458.038  19
  10   2 -17 4362.64 303.955  18
  10   2 -16 6679.96 418.387  24
  10   2 -16 7701.30 456.027  18
  10   2 -15 669.214 177.876  24
  10   2 -15 873.988 185.559  18
  10   2 -14 10984.3 658.437  24
  10   2 -14 10825.9 624.717  18
  10   2 -13 638.054 199.363  24
  10   2 -13 794.844 189.889  18
  10   2 -12 12045.8 771.081  24
  10   2 -12 12944.7 725.231  18
  10   2 -11 18768.5 991.816  24
  10   2 -11 20894.5 941.908  18
  10   2 -10 16200.7 915.868  24
  10   2 -10 16484.8 826.975  18
  10   2  -9 38731.5 1518.20  24
  10   2  -9 46011.6 1547.85  21
  10   2  -8 19988.6 1019.46  24
  10   2  -8 21368.4 1033.59  21
  10   2  -7 46566.7 1629.77  24
  10   2  -7 46533.8 1637.12  21
  10   2  -6 8773.16 650.171  24
  10   2  -6 7984.18 625.047  21
  10   2  -5 109095. 2740.00  24
  10   2  -5 103087. 2759.49  21
  10   2  -4 15834.5 842.389  24
  10   2  -4 14200.0 846.773  21
  10   2  -3 1728.16 278.245  24
  10   2  -3 1902.21 326.187  21
  10   2  -2 9203.28 676.584  21
  10   2  -2 10190.3 693.840  13
  10   2  -1 135443. 3285.62  21
  10   2   0 17698.4 942.579  21
  10   2   1 52272.1 1737.30  21
  10   2   2 14876.7 847.201  21
  10   2   3 6539.17 550.038  21
 -10   2  -3 6467.39 525.487  19
  10   2   4 25420.0 1109.59  21
 -10   2  -4 24265.9 1072.88  19
 -10   2  -5 4496.48 449.888  19
 -10   2  -6 54766.3 1763.23  19
 -10   2  -7 18136.1 938.169  19
 -10   2  -8 2764.26 362.923  19
 -10   2  -9 34006.3 1318.88  19
 -10   2 -10 22439.8 1031.01  19
 -10   2 -11 10008.8 677.697  16
 -10   2 -11 10330.6 661.695  19
 -10   2 -12 14017.0 761.962  16
 -10   2 -12 14294.7 753.101  19
 -10   2 -13 3506.50 349.537  16
  10   2  13 3956.75 335.952  13
 -10   2 -13 3662.16 354.282  19
 -10   2 -14 5725.59 383.801  16
 -10   2 -14 5177.53 388.353  19
 -10   2 -15 7698.60 415.634  19
  10   3 -14 24715.9 885.906  24
  10   3 -13 5202.97 424.739  24
  10   3 -12 1629.53 259.691  24
  10   3 -11 1271.93 238.512  24
  10   3 -10 9351.88 654.138  24
  10   3  -9 18940.5 954.288  24
  10   3  -9 18442.0 905.209  21
  10   3  -8 17825.8 932.224  24
  10   3  -8 18865.8 948.324  21
  10   3  -7 1846.42 310.930  24
  10   3  -7 1590.61 307.695  21
  10   3  -6 10307.0 704.223  24
  10   3  -6 11172.7 748.694  21
  10   3  -5 32967.7 1289.84  24
  10   3  -5 31236.4 1330.06  21
  10   3  -4 103818. 2577.35  24
  10   3  -4 92094.2 2616.66  21
  10   3  -3 3513.36 440.879  21
  10   3  -2 2507.24 377.147  21
  10   3  -1 45703.6 1656.42  21
  10   3   0 31819.3 1334.44  21
  10   3   1 42169.9 1551.13  21
 -10   3  -2 36369.4 1382.74  16
  10   3   2 36499.2 1405.44  21
 -10   3  -3 14316.5 840.113  16
  10   3   3 16416.3 878.555  21
 -10   3  -4 17765.5 953.543  16
  10   3   4 19523.2 940.848  21
 -10   3  -5 5060.04 496.624  16
 -10   3  -6 10991.0 731.759  16
 -10   3  -7 3690.83 415.715  16
 -10   3  -8 2381.76 336.762  16
 -10   3  -9 2092.28 316.798  16
 -10   3 -10 3416.87 367.769  16
 -10   3 -11 2925.42 324.784  16
 -10   3 -12 6622.50 443.197  16
 -10   3 -13 6077.24 371.445  16
  10   4 -11 12409.2 567.222  24
  10   4 -10 5234.06 386.619  24
 -10   4  10 5114.22 360.774  12
  10   4  -9 24632.7 930.245  24
  10   4  -9 24229.9 879.055  21
  10   4  -8 14502.7 708.386  24
  10   4  -8 14584.4 709.951  21
  10   4  -7 11846.5 648.589  24
  10   4  -7 11145.2 653.049  21
  10   4  -6 32143.6 1134.57  24
  10   4  -6 31395.2 1193.40  21
  10   4  -5 23519.3 940.775  24
  10   4  -5 23054.6 1023.27  21
  10   4  -4 34178.3 1145.31  24
  10   4  -4 31663.9 1252.98  21
  10   4  -3 38251.2 1396.77  21
  10   4  -2 14748.7 824.073  21
  10   4  -1 6779.89 548.477  21
 -10   4   1 5948.07 511.064  12
  10   4   0 18645.4 916.545  21
 -10   4   0 18914.1 923.615  12
  10   4   1 4640.25 438.430  21
 -10   4  -1 4290.95 419.608  12
  10   4   2 17247.7 832.194  21
 -10   4  -2 16078.8 807.438  12
  10   4   3 46016.0 1408.73  21
 -10   4  -3 43199.8 1380.08  12
 -10   4  -4 335.824 133.481  16
 -10   4  -5 5846.13 438.556  16
 -10   4  -6 7000.19 473.916  16
 -10   4  -7 19191.4 797.378  16
 -10   4  -8 2007.20 242.945  16
 -10   4  -9 39873.3 1143.71  16
  10   5  -3 9184.73 456.659  21
 -10   5   3 8344.30 437.821  12
  10   5  -2 10865.0 503.640  21
 -10   5   2 11202.7 512.267  12
 -10   5   1 6963.48 395.713  12
  11  -4  -9 5999.57 374.883  25
  11  -4  -8 1551.91 210.283  25
  11  -4  -7 14127.0 680.797  25
  11  -4  -6 23261.3 936.915  25
  11  -4  -5 4449.14 403.672  25
  11  -4  -4 10592.5 646.024  25
  11  -4  -3 3456.41 376.069  25
  11  -4  -2 15720.9 809.887  25
  11  -4  -1 13638.1 750.905  25
  11  -4   0 6413.44 509.043  25
  11  -4   1 22717.2 985.074  25
  11  -4   2 811.504 195.771  25
  11  -4   3 18533.9 841.719  25
  11  -4   4 5449.19 427.997  25
  11  -4   5 404.389 146.235  25
  11  -4   6 4576.36 350.685  25
  11  -4   7 2203.10 229.367  25
  11  -3 -12 5319.07 378.414  26
  11  -3 -11 5162.67 405.309  26
  11  -3 -10 2251.66 285.917  26
  11  -3  -9 22288.6 946.718  25
  11  -3  -8 92097.3 2339.85  25
  11  -3  -8 85699.9 2411.99  14
  11  -3  -7 35280.7 1330.92  25
  11  -3  -7 35706.5 1399.78  14
  11  -3  -6 10952.4 716.409  25
  11  -3  -6 9951.42 709.993  14
  11  -3  -5 58686.3 1869.88  25
  11  -3  -5 55905.5 1862.74  14
  11  -3  -4 4210.34 463.865  25
  11  -3  -4 4282.14 467.184  14
  11  -3  -3 2983.02 386.376  25
  11  -3  -3 3064.39 396.462  14
  11  -3  -2 3432.48 423.398  25
  11  -3  -2 3065.92 391.392  14
  11  -3  -1 40796.0 1563.86  25
  11  -3  -1 43554.9 1528.08  14
  11  -3   0 33354.5 1386.41  25
  11  -3   0 34455.3 1312.64  14
  11  -3   1 13863.7 852.812  25
  11  -3   2 14328.6 868.710  25
  11  -3   3 490.833 208.929  25
  11  -3   4 7613.21 612.644  25
  11  -3   5 5273.37 503.522  25
  11  -3   6 3256.37 394.107  25
  11  -3   7 12032.5 723.616  25
  11  -3   8 1298.85 243.806  25
  11  -3   9 941.701 193.827  25
  11  -3  10 1358.08 210.047  25
  11  -3  11 6928.19 412.988  25
  11  -2 -16 5489.96 357.494  26
  11  -2 -15 124.118 95.4982  26
  11  -2 -14 7748.72 529.425  26
  11  -2 -13 27473.9 1113.90  26
  11  -2 -12 4637.59 462.575  26
  11  -2 -12 5134.58 426.469  17
  11  -2 -11 37197.3 1391.06  14
  11  -2 -11 37352.8 1310.67  17
  11  -2 -10 63152.4 1854.81  17
  11  -2 -10 61183.8 1955.75  14
  11  -2  -9 19661.2 947.884  17
  11  -2  -9 18052.8 990.814  14
  11  -2  -8 46775.0 1708.73  14
  11  -2  -7 8022.93 662.254  14
  11  -2  -6 14599.3 900.917  14
  11  -2  -5 24640.3 1112.51  25
  11  -2  -5 22310.8 1134.37  14
  11  -2  -4 15023.5 870.522  25
  11  -2  -4 13551.8 857.591  14
  11  -2  -3 557.564 196.318  25
  11  -2  -3 607.453 200.486  14
  11  -2  -2 35725.7 1418.81  25
  11  -2  -2 35162.8 1420.65  14
  11  -2  -1 14816.7 881.067  25
  11  -2  -1 14726.1 877.971  14
  11  -2   0 58932.8 1923.08  25
  11  -2   0 59163.4 1903.11  14
  11  -2   1 35111.2 1433.64  25
  11  -2   1 39128.1 1459.99  14
  11  -2   2 9241.12 696.389  25
  11  -2   2 9497.28 663.630  14
  11  -2   3 29930.4 1320.87  25
  11  -2   3 33497.5 1277.73  14
  11  -2   4 8840.37 683.340  25
  11  -2   5 36624.3 1465.40  25
 -11  -2  -6 17892.2 906.155  23
 -11  -2  -7 2644.39 342.279  23
 -11  -2  -8 16254.4 854.633  23
 -11  -2  -9 45374.1 1508.76  23
 -11  -2 -10 54549.7 1656.52  23
 -11  -2 -11 8164.45 546.271  23
  11  -2  12 9086.72 555.570  25
 -11  -2 -12 8782.96 537.284  23
  11  -2  13 2823.41 286.844  25
 -11  -2 -13 2776.00 281.494  23
  11  -1 -17 6422.67 398.511  26
  11  -1 -16 5492.37 414.196  26
  11  -1 -15 1315.19 241.948  26
  11  -1 -14 9092.26 630.389  26
  11  -1 -14 9799.69 639.527  17
  11  -1 -13 17967.9 944.730  26
  11  -1 -13 20189.5 980.593  17
  11  -1 -12 1810.32 306.254  17
  11  -1 -11 23300.4 1120.09  17
  11  -1 -11 22316.8 1038.33  14
  11  -1 -10 24503.8 1173.81  17
  11  -1 -10 25563.2 1154.70  14
  11  -1  -9 5896.49 546.449  14
  11  -1  -8 2972.83 389.101  14
  11  -1  -7 47567.6 1696.74  14
  11  -1  -6 60701.4 1974.22  14
  11  -1  -5 32795.9 1365.08  14
  11  -1  -4 3221.26 415.643  14
  11  -1  -3 36574.4 1439.81  14
  11  -1  -2 6169.76 558.250  14
  11  -1  -1 51099.0 1748.60  14
  11  -1   0 50387.9 1662.98  25
  11  -1   0 49516.9 1709.82  14
  11  -1   1 25103.1 1121.48  25
  11  -1   1 24554.6 1133.15  14
 -11  -1  -2 78373.7 2202.49  23
 -11  -1  -3 7406.67 584.697  23
 -11  -1  -4 35571.2 1387.97  23
 -11  -1  -5 14984.1 867.192  23
 -11  -1  -6 128391. 3173.33  23
 -11  -1  -6 127955. 3122.94  19
 -11  -1  -7 111833. 2902.78  23
 -11  -1  -7 112962. 2855.49  19
 -11  -1  -8 15443.8 894.731  23
 -11  -1  -8 16528.4 887.412  19
 -11  -1  -9 7517.27 613.657  23
 -11  -1  -9 8341.27 605.704  19
 -11  -1 -10 2741.52 374.178  23
 -11  -1 -10 2947.14 356.102  19
 -11  -1 -11 3471.31 408.731  23
 -11  -1 -11 3183.87 358.105  19
 -11  -1 -12 15014.1 799.370  23
 -11  -1 -12 14768.4 721.535  19
 -11  -1 -13 10140.7 608.894  23
 -11  -1 -13 10451.5 546.551  19
 -11  -1 -14 7349.34 478.617  23
 -11  -1 -15 8261.06 450.364  23
  11   0 -16 29936.8 1013.40  26
  11   0 -15 67421.7 1824.88  26
  11   0 -15 65511.5 1899.56  17
  11   0 -14 301.378 159.107  17
  11   0 -14 333.919 141.007  26
  11   0 -14 346.718 162.010  24
  11   0 -13 346.209 171.349  17
  11   0 -13 291.277 149.199  26
  11   0 -13 369.670 174.764  24
  11   0 -12 845.050 236.036  17
  11   0 -12 986.038 240.817  24
  11   0 -11 2008.17 328.274  17
  11   0 -11 2252.72 346.066  24
  11   0 -10 4397.69 479.470  24
  11   0  -9 812.112 233.902  24
  11   0  -8 23608.6 1132.73  24
  11   0  -8 23905.6 1097.40  14
  11   0  -7 103767. 2757.57  24
  11   0  -7 107359. 2737.99  21
  11   0  -7 106629. 2761.10  14
  11   0  -6 7627.49 605.120  24
  11   0  -6 7292.38 585.859  21
  11   0  -6 7435.56 605.516  14
  11   0  -5 268.656 144.589  24
  11   0  -5 165.284 128.898  21
  11   0  -4 58327.2 1794.88  24
  11   0  -4 54994.1 1806.60  21
  11   0  -3 7947.93 584.819  24
  11   0  -3 9348.71 664.486  21
  11   0  -3 7886.47 622.873  13
  11   0  -2 86844.3 2278.14  24
  11   0  -2 83797.4 2357.96  21
  11   0  -2 85250.9 2386.38  13
  11   0  -1 5620.85 512.994  21
  11   0  -1 5410.73 511.847  13
  11   0   0 19675.9 987.102  21
  11   0   0 18807.3 976.235  13
  11   0   1 17161.9 921.185  21
  11   0   1 18405.2 957.728  13
  11   0   2 373.392 150.777  21
  11   0   2 26.5154 115.592  13
  11   0   3 4344.31 450.086  21
  11   0   3 5363.13 504.815  13
 -11   0  -4 15036.8 886.035  23
  11   0   4 16683.3 890.060  21
  11   0   4 16002.9 893.241  13
 -11   0  -5 46120.3 1663.18  23
  11   0   5 46959.6 1589.59  21
  11   0   5 47864.3 1647.73  13
 -11   0  -6 28234.0 1260.70  23
  11   0   6 31120.7 1266.18  13
 -11   0  -6 28248.6 1245.25  19
 -11   0  -7 45538.4 1683.18  23
 -11   0  -7 46471.9 1673.72  19
 -11   0  -8 19276.4 1020.45  23
 -11   0  -8 18691.5 993.564  19
 -11   0  -9 3425.11 424.690  23
 -11   0  -9 3352.45 411.569  19
 -11   0 -10 22066.0 1073.38  23
 -11   0 -10 21562.1 1044.41  19
 -11   0 -11 30501.4 1249.89  23
 -11   0 -11 30185.1 1230.63  19
 -11   0 -12 2294.26 323.474  23
 -11   0 -12 2329.51 321.619  19
 -11   0 -13 4573.71 416.556  23
 -11   0 -13 4047.62 387.895  19
 -11   0 -14 13210.5 659.843  23
 -11   0 -14 13514.5 662.531  19
 -11   0 -15 4078.18 313.014  19
  11   1 -16 4921.22 362.442  24
  11   1 -15 1071.84 214.983  24
  11   1 -15 1430.93 229.093  18
  11   1 -14 9859.40 629.459  24
  11   1 -14 10010.1 617.180  18
  11   1 -14 9856.38 638.525  17
  11   1 -13 18748.4 940.943  24
  11   1 -13 19992.7 919.767  18
  11   1 -13 19392.5 955.672  17
  11   1 -12 1460.75 270.747  17
  11   1 -12 1885.48 314.196  24
  11   1 -12 1473.97 269.132  18
  11   1 -11 21186.5 1060.49  17
  11   1 -11 22056.6 1076.56  24
  11   1 -11 23504.5 1028.17  18
  11   1 -10 22849.1 1117.11  17
  11   1 -10 24467.6 1149.78  24
  11   1  -9 6826.12 586.773  24
  11   1  -9 7421.77 550.300  18
  11   1  -8 2358.08 346.560  24
  11   1  -8 3267.11 387.862  21
  11   1  -7 47466.9 1662.46  24
  11   1  -7 48437.1 1655.64  21
  11   1  -6 63927.0 1958.42  24
  11   1  -6 61549.3 1945.44  21
  11   1  -5 36157.3 1366.13  24
  11   1  -5 33732.2 1365.51  21
  11   1  -5 36260.5 1373.73  13
  11   1  -4 3053.17 370.610  24
  11   1  -4 3853.70 435.194  21
  11   1  -4 2898.88 372.675  13
  11   1  -3 35411.5 1377.33  21
  11   1  -3 36918.2 1373.20  13
  11   1  -2 5561.58 520.329  21
  11   1  -2 6073.70 535.880  13
  11   1  -1 53705.2 1776.37  21
  11   1  -1 52445.4 1766.90  13
  11   1   0 49360.6 1674.34  21
  11   1   0 45660.5 1646.73  13
  11   1   1 23493.3 1090.64  21
  11   1   1 22692.7 1104.73  13
  11   1   2 76142.4 2174.77  21
  11   1   2 71566.9 2191.59  13
  11   1   3 7759.43 602.167  21
  11   1   3 7190.66 612.378  13
  11   1   4 36665.8 1374.92  21
  11   1   4 33927.6 1402.17  13
  11   1   5 15574.5 837.473  21
  11   1   5 13596.6 846.536  13
 -11   1  -5 14980.7 868.003  19
  11   1   6 127642. 3183.80  13
 -11   1  -6 126953. 3159.10  19
  11   1   7 112409. 2903.40  13
 -11   1  -7 110855. 2890.96  19
  11   1   8 15784.9 888.895  13
 -11   1  -8 15988.0 906.400  19
  11   1   9 7506.16 580.445  13
 -11   1  -9 6864.48 583.161  19
  11   1  10 2979.66 355.395  13
 -11   1 -10 2634.54 355.641  19
  11   1  11 3208.81 341.251  13
 -11   1 -11 2679.57 361.309  19
 -11   1 -12 14618.4 786.108  19
 -11   1 -13 10354.1 576.183  16
 -11   1 -13 10997.2 635.739  19
 -11   1 -14 7574.48 482.532  19
 -11   1 -15 8101.02 441.852  19
  11   2 -15 83.9829 84.0459  24
  11   2 -15 84.4648 88.7871  18
  11   2 -14 8572.47 539.094  24
  11   2 -14 8708.09 497.919  18
  11   2 -13 26949.8 1080.56  24
  11   2 -13 27540.9 991.444  18
  11   2 -12 4903.30 463.647  24
  11   2 -12 4984.49 407.776  18
  11   2 -11 36092.6 1381.07  24
  11   2 -11 39083.7 1265.09  18
  11   2 -10 61591.9 1917.52  24
  11   2  -9 18056.5 958.111  24
  11   2  -9 18793.0 923.613  21
  11   2  -8 50645.2 1730.08  24
  11   2  -8 54331.2 1761.01  21
  11   2  -7 7692.65 619.359  24
  11   2  -7 9073.33 665.396  21
  11   2  -6 15864.5 874.002  24
  11   2  -6 14814.1 872.727  21
  11   2  -5 24372.8 1089.54  24
  11   2  -5 22878.9 1115.72  21
  11   2  -4 14553.0 812.831  24
  11   2  -4 13715.7 848.088  21
  11   2  -3 439.636 161.878  21
  11   2  -3 1109.08 233.825  13
  11   2  -2 32704.2 1372.58  21
  11   2  -2 36361.2 1392.63  13
  11   2  -1 15130.4 893.713  21
  11   2  -1 16188.6 904.231  13
  11   2   0 57980.5 1892.88  21
  11   2   0 57435.4 1891.77  13
  11   2   1 40493.4 1513.87  21
  11   2   2 8146.41 635.009  21
 -11   2  -2 9728.41 648.117  19
  11   2   3 33432.2 1332.11  21
 -11   2  -3 34050.3 1302.59  19
  11   2   4 9884.38 671.825  21
 -11   2  -4 9639.72 659.217  19
 -11   2  -5 38017.1 1398.57  19
 -11   2  -6 15708.0 850.696  19
 -11   2  -7 2201.36 321.966  19
 -11   2  -8 15190.0 825.936  19
 -11   2  -9 46540.7 1530.90  19
 -11   2 -10 55014.1 1658.70  19
 -11   2 -11 7459.12 545.119  16
  11   2  11 8679.80 556.202  13
 -11   2 -11 8404.01 546.158  19
 -11   2 -12 8987.55 546.479  16
  11   2  12 9704.73 528.142  13
 -11   2 -12 9275.70 540.381  19
 -11   2 -13 2726.87 267.495  16
 -11   2 -13 3222.19 288.848  19
  11   3 -13 3234.73 294.847  24
  11   3 -12 5261.65 405.938  24
  11   3 -11 4414.11 399.780  24
  11   3 -10 2635.53 323.442  24
  11   3  -9 23474.0 1007.29  24
  11   3  -9 22467.2 953.674  21
  11   3  -8 89522.0 2351.73  24
  11   3  -8 91783.3 2362.71  21
  11   3  -7 36643.6 1330.02  24
  11   3  -7 35555.7 1344.43  21
  11   3  -6 10716.1 680.618  24
  11   3  -6 9887.67 689.000  21
  11   3  -5 59819.0 1779.56  24
  11   3  -5 56804.8 1856.57  21
  11   3  -4 4464.23 417.388  24
  11   3  -4 4261.03 468.336  21
  11   3  -3 2985.96 395.278  21
  11   3  -2 3468.95 425.572  21
  11   3  -1 42343.9 1557.48  21
  11   3  -1 42991.8 1477.93  13
  11   3   0 32414.0 1330.44  21
  11   3   0 34227.6 1315.42  13
  11   3   1 15649.6 872.758  21
 -11   3  -2 16765.3 867.731  16
  11   3   2 16819.1 889.286  21
 -11   3  -3 815.497 219.164  16
  11   3   3 457.599 157.737  21
 -11   3  -4 9263.28 645.298  16
  11   3   4 9569.01 615.078  21
 -11   3  -5 5323.50 490.286  16
 -11   3  -6 2944.46 363.889  16
 -11   3  -7 11489.1 697.121  16
 -11   3  -8 1472.93 247.147  16
 -11   3  -9 1274.39 229.216  16
 -11   3 -10 1177.82 205.855  16
 -11   3 -11 6091.45 404.872  16
  11   3  11 6425.03 405.711  13
  11   4  -9 6168.88 375.664  24
 -11   4   9 5977.78 379.177  12
  11   4  -8 1583.88 209.076  24
  11   4  -8 1772.82 217.334  21
 -11   4   8 1577.45 216.086  12
  11   4  -7 14928.7 639.146  24
  11   4  -7 13740.7 657.263  21
  11   4  -6 24673.7 862.403  24
  11   4  -6 23168.5 925.259  21
  11   4  -5 4583.28 406.195  21
  11   4  -4 10392.1 625.193  21
  11   4  -3 3277.97 356.029  21
 -11   4   3 2846.37 334.633  12
  11   4  -2 14985.1 772.069  21
 -11   4   2 15755.6 783.939  12
  11   4  -1 13092.6 710.942  21
 -11   4   1 12330.9 684.810  12
  11   4   0 6821.67 498.858  21
 -11   4   0 6066.15 464.535  12
  11   4   1 23955.1 952.846  21
 -11   4  -1 23720.8 931.413  12
  11   4   2 725.929 168.041  21
  11   4   2 842.899 164.652  13
 -11   4  -2 817.058 171.516  12
  11   4   3 19639.5 764.259  21
  11   4   3 18297.8 771.591  13
  11   4   4 5688.38 410.915  13
 -11   4  -5 518.556 124.326  16
  11   4   5 291.863 120.351  13
 -11   4  -6 5381.23 352.394  16
  11   4   6 4853.32 362.743  13
 -11   4  -7 2202.47 219.916  16
  11   4   7 2005.34 226.475  13
  12  -4  -6 28500.7 911.244  25
  12  -4  -5 10383.0 537.269  25
  12  -4  -4 10419.4 556.181  25
  12  -4  -3 8209.51 502.565  25
  12  -4  -2 6054.88 438.523  25
  12  -4  -1 5416.65 417.978  25
  12  -4   0 1071.58 197.362  25
  12  -4   1 221.428 117.556  25
  12  -4   2 5754.84 411.438  25
  12  -4   3 16244.9 693.407  25
  12  -4   4 13317.2 596.236  25
  12  -3 -11 8809.23 457.114  26
  12  -3 -10 4042.33 331.400  26
  12  -3  -9 17035.8 746.822  26
  12  -3  -8 21805.2 864.245  25
  12  -3  -8 20348.7 943.043  14
  12  -3  -7 4525.30 405.545  25
  12  -3  -7 4261.96 432.439  14
  12  -3  -6 16790.0 827.454  25
  12  -3  -6 17355.4 893.835  14
  12  -3  -5 12420.8 728.036  25
  12  -3  -5 13186.3 777.610  14
  12  -3  -4 7190.68 565.574  25
  12  -3  -4 9049.68 636.448  14
  12  -3  -3 2237.94 325.875  25
  12  -3  -3 2036.58 313.512  14
  12  -3  -2 42504.7 1522.22  25
  12  -3  -2 46083.6 1535.69  14
  12  -3  -1 6233.40 540.769  25
  12  -3  -1 6546.80 524.110  14
  12  -3   0 352.029 172.005  25
  12  -3   0 931.211 205.308  14
  12  -3   1 16894.5 900.873  25
  12  -3   2 1243.73 256.427  25
  12  -3   3 37894.2 1394.81  25
  12  -3   4 8466.01 607.091  25
  12  -3   5 9076.13 611.269  25
  12  -3   6 9824.03 617.832  25
  12  -3   7 7016.67 499.007  25
  12  -3   8 22894.8 892.202  25
  12  -3   9 2268.55 248.066  25
  12  -2 -14 11561.8 574.407  26
  12  -2 -13 45326.1 1378.88  26
  12  -2 -12 10764.0 643.835  26
  12  -2 -11 5059.34 452.250  14
  12  -2 -11 5706.47 432.673  17
  12  -2 -10 13352.3 705.533  17
  12  -2 -10 12362.6 748.970  14
  12  -2  -9 23406.2 989.648  17
  12  -2  -9 21312.0 1036.96  14
  12  -2  -8 11947.5 708.200  17
  12  -2  -8 11538.4 763.908  14
  12  -2  -7 37615.1 1471.79  14
  12  -2  -6 19056.5 1017.93  14
  12  -2  -5 27065.1 1241.36  14
  12  -2  -4 23158.3 1056.23  25
  12  -2  -4 20429.6 1071.58  14
  12  -2  -3 127862. 3089.03  25
  12  -2  -3 122400. 3145.39  14
  12  -2  -2 75951.2 2198.19  25
  12  -2  -2 73052.3 2226.89  14
  12  -2  -1 15959.3 893.373  25
  12  -2  -1 15502.9 896.584  14
  12  -2   0 26511.4 1185.64  25
  12  -2   0 25914.5 1174.35  14
  12  -2   1 41452.5 1548.32  25
  12  -2   1 42325.4 1528.38  14
  12  -2   2 7932.52 630.939  25
  12  -2   2 9074.33 642.730  14
  12  -2   3 21825.5 1081.33  25
  12  -2   3 22960.7 1024.41  14
  12  -2   4 40818.0 1526.39  25
  12  -2   5 25234.9 1150.44  25
  12  -2   6 12130.2 771.098  25
 -12  -2  -6 13436.3 723.922  23
  12  -2   7 10021.4 689.031  25
 -12  -2  -7 11036.1 649.459  23
  12  -2   8 6074.60 518.039  25
 -12  -2  -8 7238.16 514.754  23
  12  -2   9 9133.36 604.548  25
 -12  -2  -9 8836.72 553.880  23
  12  -2  10 864.804 197.318  25
 -12  -2 -10 649.250 163.044  23
  12  -2  11 7981.40 504.291  25
 -12  -2 -11 8382.99 479.463  23
  12  -2  12 247.155 102.634  25
 -12  -2 -12 32.6962 72.3482  23
  12  -1 -16 2897.61 259.025  26
  12  -1 -15 138.713 110.367  26
  12  -1 -14 16023.7 776.961  26
  12  -1 -14 16873.6 780.646  17
  12  -1 -13 8212.40 581.542  26
  12  -1 -13 9215.82 606.416  17
  12  -1 -12 997.989 232.545  17
  12  -1 -11 2037.18 319.936  17
  12  -1 -11 2315.91 305.112  14
  12  -1 -10 5749.04 533.442  17
  12  -1 -10 6293.94 531.213  14
  12  -1  -9 2509.30 348.377  14
  12  -1  -8 1326.98 282.143  14
  12  -1  -7 20206.6 1048.14  14
  12  -1  -6 11665.6 790.388  14
  12  -1  -5 19306.8 1036.59  14
  12  -1  -4 10776.4 765.529  14
  12  -1  -3 7214.71 623.547  14
  12  -1  -2 85719.1 2469.66  14
  12  -1  -1 138391. 3403.85  14
  12  -1   0 72689.6 2204.73  14
  12  -1   1 17042.6 907.628  25
  12  -1   1 15125.6 893.045  14
  12  -1   2 27439.5 1186.82  25
  12  -1   2 26560.8 1203.70  14
  12  -1   3 3160.14 397.719  14
  12  -1   4 825.484 219.833  14
 -12  -1  -5 5328.74 508.405  23
  12  -1   5 6310.81 530.782  14
 -12  -1  -5 5615.78 513.573  19
 -12  -1  -6 26151.3 1168.90  23
 -12  -1  -6 26367.7 1145.53  19
 -12  -1  -7 48772.8 1669.60  23
 -12  -1  -7 48454.8 1613.33  19
 -12  -1  -8 5903.07 522.516  23
 -12  -1  -8 6357.05 517.778  19
 -12  -1  -9 3839.76 421.360  23
 -12  -1  -9 4592.82 426.080  19
 -12  -1 -10 14727.6 797.693  23
 -12  -1 -10 15149.3 747.062  19
 -12  -1 -11 30139.4 1137.50  23
 -12  -1 -11 31062.8 1053.20  19
 -12  -1 -12 6715.66 476.648  23
 -12  -1 -12 7354.17 428.573  19
 -12  -1 -13 5354.37 384.463  23
  12   0 -15 28486.8 953.729  26
  12   0 -14 555.786 174.000  17
  12   0 -14 254.253 131.547  26
  12   0 -13 334.704 178.578  17
  12   0 -13 287.471 138.973  26
  12   0 -12 2471.78 354.828  17
  12   0 -12 2336.11 318.014  26
  12   0 -12 2411.67 335.520  24
  12   0 -11 4692.56 484.792  17
  12   0 -11 4564.46 471.001  24
  12   0 -10 41335.2 1533.40  24
  12   0  -9 6488.72 575.084  24
  12   0  -8 11316.0 766.044  24
  12   0  -8 12560.6 773.698  14
  12   0  -8 12572.8 758.086  21
  12   0  -7 1476.82 280.059  24
  12   0  -7 1370.77 263.842  14
  12   0  -7 1263.27 258.231  21
  12   0  -6 12752.1 797.939  24
  12   0  -6 11861.5 763.112  21
  12   0  -6 11832.2 782.294  14
  12   0  -5 14952.9 853.409  24
  12   0  -5 14232.1 855.790  21
  12   0  -5 13931.8 858.032  14
  12   0  -4 50232.1 1657.83  24
  12   0  -4 45185.7 1643.91  21
  12   0  -4 44944.7 1652.32  14
  12   0  -3 5639.50 506.919  24
  12   0  -3 5685.54 535.902  21
  12   0  -3 6956.91 600.095  14
  12   0  -2 175.540 147.256  13
  12   0  -2 239.598 142.030  21
  12   0  -1 7875.18 633.131  21
  12   0  -1 8017.46 647.940  13
  12   0   0 5999.72 548.631  21
  12   0   0 4850.03 505.293  13
  12   0   1 20044.3 1024.98  21
  12   0   1 20067.9 1042.89  13
  12   0   2 109335. 2829.66  21
  12   0   2 107121. 2839.33  13
  12   0   3 54036.0 1777.03  21
  12   0   3 52041.4 1782.49  13
  12   0   4 23423.7 1087.84  21
  12   0   4 22681.9 1099.18  13
  12   0   5 12545.5 791.325  13
 -12   0  -5 11830.7 777.012  19
  12   0   6 40224.9 1466.66  13
 -12   0  -6 36808.8 1449.23  19
 -12   0  -7 274.774 180.701  23
  12   0   7 298.929 158.868  13
 -12   0  -7 211.829 144.820  19
 -12   0  -8 15176.5 887.364  23
  12   0   8 17767.3 868.435  13
 -12   0  -8 16338.5 891.425  19
 -12   0  -9 2358.94 340.576  23
 -12   0  -9 2219.18 335.370  19
 -12   0 -10 7442.03 570.611  23
 -12   0 -10 6805.23 545.255  19
 -12   0 -11 24071.8 1005.01  19
 -12   0 -12 1565.93 236.689  19
 -12   0 -13 29379.5 991.053  19
 -12   0 -14 1694.33 197.503  19
  12   1 -15 240.215 110.807  24
  12   1 -14 15444.9 739.674  24
  12   1 -14 16121.6 750.636  17
  12   1 -13 7754.41 552.699  24
  12   1 -13 8188.42 558.186  17
  12   1 -12 657.702 192.872  17
  12   1 -12 425.054 172.450  24
  12   1 -11 1930.27 302.295  17
  12   1 -11 1889.46 316.312  24
  12   1 -10 5810.02 524.254  17
  12   1 -10 6115.13 537.279  24
  12   1  -9 2200.89 343.459  24
  12   1  -8 1228.75 267.582  24
  12   1  -8 937.563 221.166  21
  12   1  -7 20613.4 1038.21  24
  12   1  -7 21402.0 1038.28  21
  12   1  -6 12959.0 800.087  24
  12   1  -6 13451.3 823.093  21
  12   1  -6 13271.5 788.496  14
  12   1  -5 20159.1 988.918  24
  12   1  -5 19202.1 1012.75  21
  12   1  -5 20927.7 1029.22  14
  12   1  -4 12840.4 764.296  24
  12   1  -4 12295.1 797.022  21
  12   1  -4 12272.4 780.362  13
  12   1  -3 7852.36 583.455  24
  12   1  -3 7617.44 632.339  21
  12   1  -3 7030.50 594.904  13
  12   1  -2 85938.1 2442.13  21
  12   1  -2 84021.0 2407.58  13
  12   1  -1 134795. 3311.85  21
  12   1  -1 134242. 3318.91  13
  12   1   0 75413.1 2225.54  21
  12   1   0 72106.4 2210.28  13
  12   1   1 16272.7 921.092  21
  12   1   1 16269.3 937.592  13
  12   1   2 26496.2 1183.55  21
  12   1   2 24373.6 1171.42  13
  12   1   3 3474.96 410.965  21
  12   1   3 2418.50 373.145  13
  12   1   4 1251.83 246.956  21
  12   1   4 679.319 217.455  13
 -12   1  -4 663.278 210.803  19
  12   1   5 5787.42 501.481  21
  12   1   5 5323.01 535.070  13
 -12   1  -5 6029.57 543.990  19
  12   1   6 25211.7 1159.35  13
 -12   1  -6 26747.3 1180.54  19
  12   1   7 49150.0 1673.83  13
 -12   1  -7 48912.5 1672.22  19
  12   1   8 6925.26 557.118  13
 -12   1  -8 6742.60 561.781  19
  12   1   9 4909.46 447.717  13
 -12   1  -9 4472.10 453.949  19
  12   1  10 16953.8 786.632  13
 -12   1 -10 15622.8 819.386  19
 -12   1 -11 28932.4 1107.43  19
 -12   1 -12 6979.90 459.607  16
 -12   1 -12 6997.35 483.466  19
 -12   1 -13 5114.77 332.038  16
 -12   1 -13 5218.19 378.673  19
  12   2 -14 12069.0 576.628  24
  12   2 -13 44539.0 1350.23  24
  12   2 -12 10260.0 617.550  24
  12   2 -11 4405.68 420.066  24
  12   2 -10 12704.7 740.162  24
  12   2  -9 21390.6 995.021  24
  12   2  -9 20967.0 938.685  21
  12   2  -8 10768.9 696.624  24
  12   2  -8 11660.2 708.998  21
  12   2  -7 42016.0 1486.66  24
  12   2  -7 42837.4 1520.21  21
  12   2  -6 20257.5 970.049  24
  12   2  -6 18864.0 977.718  21
  12   2  -5 32999.5 1259.46  24
  12   2  -5 28782.1 1266.68  21
  12   2  -4 23346.1 1018.23  24
  12   2  -4 20494.7 1053.61  21
  12   2  -3 120042. 3120.07  21
  12   2  -3 131111. 3088.29  13
  12   2  -2 74101.9 2218.14  21
  12   2  -2 73614.6 2154.83  13
  12   2  -1 14063.4 856.873  21
  12   2  -1 14933.3 863.178  13
  12   2   0 27019.9 1206.57  21
  12   2   0 24831.6 1159.83  13
  12   2   1 40368.5 1527.76  21
  12   2   1 40683.5 1550.47  13
  12   2   2 8326.19 635.011  21
  12   2   2 7902.85 644.367  13
 -12   2  -2 8946.89 619.620  19
  12   2   3 21579.2 1021.96  21
  12   2   3 20689.1 1058.83  13
 -12   2  -3 22423.2 1010.18  19
  12   2   4 46985.6 1545.03  21
 -12   2  -4 44887.2 1504.54  19
  12   2   5 24329.2 1140.74  13
 -12   2  -5 26703.8 1099.78  19
  12   2   6 12499.1 780.450  13
 -12   2  -6 13348.5 746.542  19
  12   2   7 10817.6 708.015  13
 -12   2  -7 10907.8 662.593  19
  12   2   8 6308.06 518.558  13
 -12   2  -8 7035.03 511.499  19
  12   2   9 8259.16 562.590  13
 -12   2  -9 8406.90 541.721  19
 -12   2 -10 555.051 167.101  16
  12   2  10 715.691 170.518  13
 -12   2 -10 981.533 189.578  19
 -12   2 -11 8362.75 506.164  16
  12   2  11 8345.17 471.615  13
 -12   2 -11 7770.65 465.160  19
 -12   2 -12 16.7373 93.3559  16
 -12   2 -12 131.712 76.7234  19
  12   3 -12 6040.31 378.920  24
  12   3 -11 8659.24 491.306  24
  12   3 -10 4147.46 358.582  24
  12   3  -9 16974.1 766.572  24
  12   3  -9 16663.4 725.151  21
  12   3  -8 22542.9 924.600  24
  12   3  -8 22791.4 929.402  21
  12   3  -7 4992.45 420.556  24
  12   3  -7 4220.72 408.990  21
  12   3  -6 17685.8 811.413  24
  12   3  -6 16481.3 847.517  21
  12   3  -5 15242.7 731.493  24
  12   3  -5 12665.6 756.958  21
  12   3  -4 7921.52 597.983  21
  12   3  -3 1877.40 307.964  21
  12   3  -2 44601.7 1550.32  21
  12   3  -1 6787.60 554.356  21
  12   3  -1 6423.19 493.606  13
  12   3   0 631.586 190.996  21
  12   3   0 470.666 153.787  13
  12   3   1 18256.3 902.056  21
  12   3   1 17509.0 873.255  13
 -12   3  -2 1727.46 256.955  16
  12   3   2 1753.19 277.378  21
  12   3   2 1965.51 301.333  13
 -12   3  -3 40054.9 1349.71  16
  12   3   3 41958.8 1356.06  21
 -12   3  -4 8923.65 581.389  16
  12   3   4 8974.24 544.984  21
  12   3   4 8094.24 584.988  13
 -12   3  -5 8793.20 580.946  16
  12   3   5 9021.76 607.347  13
 -12   3  -6 9905.37 600.500  16
  12   3   6 9459.41 607.954  13
 -12   3  -7 8118.34 521.904  16
  12   3   7 7119.15 508.322  13
 -12   3  -8 22943.3 879.814  16
  12   3   8 22525.3 891.166  13
 -12   3  -9 2327.31 250.971  16
  12   3   9 1968.33 237.553  13
 -12   3 -10 3470.28 281.804  16
  12   3  10 3253.61 265.650  13
 -12   4   7 17043.3 659.248  12
  12   4  -6 26642.8 886.354  21
 -12   4   6 27529.5 914.189  12
  12   4  -5 11330.4 568.777  21
 -12   4   5 11116.8 564.509  12
  12   4  -4 10456.6 561.380  21
 -12   4   4 10282.0 548.490  12
  12   4  -3 8473.53 505.844  21
 -12   4   3 8133.71 489.645  12
  12   4  -2 5692.56 418.626  21
 -12   4   2 5639.14 405.074  12
  12   4  -1 5601.29 409.516  21
 -12   4   1 5729.30 396.544  12
  12   4   0 1297.47 203.241  21
 -12   4   0 1320.75 191.888  12
  12   4   1 282.829 106.682  21
 -12   4  -1 264.219 94.0701  12
  12   4   2 5870.41 364.586  21
  13  -3  -8 50434.0 1320.64  26
  13  -3  -7 7875.06 524.317  14
  13  -3  -6 6488.89 423.726  25
  13  -3  -6 6719.38 496.530  14
  13  -3  -5 29275.7 1030.93  25
  13  -3  -5 29513.9 1112.03  14
  13  -3  -4 10172.8 595.238  25
  13  -3  -4 10548.8 631.768  14
  13  -3  -3 8903.45 568.548  25
  13  -3  -3 8668.57 570.904  14
  13  -3  -2 1088.74 217.555  25
  13  -3  -2 1034.98 210.927  14
  13  -3  -1 1042.02 221.385  25
  13  -3  -1 991.460 207.362  14
  13  -3   0 10806.7 650.356  25
  13  -3   0 11721.9 619.403  14
  13  -3   1 1431.92 245.179  25
  13  -3   2 10434.1 628.138  25
  13  -3   3 4792.60 419.500  25
  13  -3   4 25691.2 993.641  25
  13  -3   5 3730.85 347.797  25
  13  -3   6 28268.0 980.234  25
  13  -3   7 16028.4 668.027  25
  13  -2 -13 1344.94 182.102  26
  13  -2 -12 465.447 135.622  26
  13  -2 -11 1710.07 243.190  26
  13  -2 -10 19226.3 859.708  14
  13  -2  -9 3056.12 310.777  17
  13  -2  -9 3649.77 381.266  14
  13  -2  -8 25802.8 984.967  17
  13  -2  -8 24403.3 1076.42  14
  13  -2  -7 12987.2 697.015  17
  13  -2  -7 11800.7 737.612  14
  13  -2  -6 23001.3 1082.54  14
  13  -2  -5 11491.3 750.901  14
  13  -2  -4 8417.53 640.746  14
  13  -2  -3 11648.6 691.360  25
  13  -2  -3 10379.5 719.294  14
  13  -2  -2 3612.17 394.585  25
  13  -2  -2 3194.66 403.685  14
  13  -2  -1 44631.8 1515.90  25
  13  -2  -1 43505.8 1554.38  14
  13  -2   0 31062.1 1248.46  25
  13  -2   0 33169.8 1300.83  14
  13  -2   1 17557.1 910.322  25
  13  -2   1 18282.7 912.844  14
  13  -2   2 1.14502 125.936  25
  13  -2   2 104.447 141.870  14
  13  -2   3 5327.10 492.464  25
  13  -2   3 6710.77 502.301  14
  13  -2   4 4722.48 463.614  25
  13  -2   5 13387.7 762.533  25
  13  -2   6 24978.6 1049.11  25
  13  -2   7 3162.75 354.085  25
  13  -2   8 9427.07 573.961  25
  13  -2   9 3431.32 329.387  25
  13  -2  10 316.105 116.092  25
  13  -1 -14 17599.3 712.596  26
  13  -1 -13 4728.92 388.520  26
  13  -1 -13 5211.25 396.114  17
  13  -1 -12 3191.03 345.039  26
  13  -1 -12 3751.73 363.745  17
  13  -1 -11 11320.3 675.428  17
  13  -1 -11 12298.7 642.280  14
  13  -1 -10 6960.14 547.866  17
  13  -1 -10 7166.65 526.737  14
  13  -1  -9 4928.61 475.843  17
  13  -1  -9 4547.47 442.029  14
  13  -1  -8 9133.07 653.568  14
  13  -1  -7 40143.1 1496.76  14
  13  -1  -6 1213.42 265.826  14
  13  -1  -5 66926.2 2093.46  14
  13  -1  -4 11999.8 793.052  14
  13  -1  -3 50270.0 1760.53  14
  13  -1  -2 141161. 3449.53  14
  13  -1  -1 31941.0 1348.67  14
  13  -1   0 9849.08 710.137  14
  13  -1   1 31574.5 1317.66  14
  13  -1   2 1148.05 223.890  25
  13  -1   2 897.686 232.010  14
  13  -1   3 9892.78 671.344  25
  13  -1   3 10926.9 716.604  14
  13  -1   4 27411.1 1153.90  25
  13  -1   4 27476.8 1152.54  14
 -13  -1  -4 27303.3 1152.43  19
  13  -1   5 2222.99 319.548  25
  13  -1   5 2910.13 348.242  14
 -13  -1  -5 2054.87 305.539  19
 -13  -1  -6 2593.29 328.971  19
 -13  -1  -7 13723.5 733.448  19
 -13  -1  -8 7314.18 505.777  19
 -13  -1  -9 13397.9 663.542  19
 -13  -1 -10 11636.1 565.263  19
  13  -1  11 12394.7 604.111  25
 -13  -1 -11 11939.3 509.580  19
  13  -1  12 27241.2 871.911  25
  13   0 -14 690.568 140.261  26
  13   0 -14 461.590 137.768  17
  13   0 -13 451.412 155.605  17
  13   0 -13 247.947 107.501  26
  13   0 -12 381.366 162.437  17
  13   0 -12 219.463 110.506  26
  13   0 -11 488.876 180.779  17
  13   0 -10 3126.36 389.198  17
  13   0 -10 2533.06 348.018  24
  13   0  -9 687.415 219.588  24
  13   0  -8 438.959 184.033  24
  13   0  -8 261.124 142.367  14
  13   0  -7 85.7470 127.004  24
  13   0  -7-9.33838 101.850  21
  13   0  -7 27.7286 111.486  14
  13   0  -6 1414.39 289.647  24
  13   0  -6 1238.29 253.881  14
  13   0  -6 1494.18 267.118  21
  13   0  -5 4233.86 452.306  24
  13   0  -5 4986.78 500.153  21
  13   0  -5 4294.35 471.138  14
  13   0  -4 46724.8 1600.11  24
  13   0  -4 45525.5 1645.91  21
  13   0  -4 47118.7 1672.38  14
  13   0  -3 113431. 2941.05  21
  13   0  -3 114243. 2967.08  14
  13   0  -2 231.108 189.993  14
  13   0  -2 51.8327 160.234  21
  13   0  -1 119981. 3062.69  21
  13   0   0 3383.03 427.352  21
  13   0   0 3561.07 436.256  13
  13   0   1 62254.8 1977.16  21
  13   0   1 61675.1 1989.71  13
  13   0   2 1119.55 253.054  21
  13   0   2 1246.40 266.845  13
  13   0   3 24796.8 1150.55  13
  13   0   4 7388.46 603.638  13
 -13   0  -4 7866.42 617.863  19
  13   0   5 13704.9 801.562  13
 -13   0  -5 12845.6 788.637  19
  13   0   6 42816.2 1477.91  13
 -13   0  -6 41029.8 1486.60  19
  13   0   7 9844.87 628.159  13
 -13   0  -7 9526.36 652.510  19
 -13   0  -8 1587.73 269.807  19
 -13   0  -9 214.330 137.357  19
 -13   0 -10 477.447 161.521  19
 -13   0 -11 16160.0 715.480  19
 -13   0 -12 4031.71 313.705  19
  13   1 -13 4562.89 378.542  24
  13   1 -13 5415.86 400.765  17
  13   1 -12 2845.62 319.899  24
  13   1 -12 3320.30 341.366  17
  13   1 -11 11307.1 663.590  17
  13   1 -11 10432.1 644.809  24
  13   1 -10 6818.65 540.227  17
  13   1 -10 7138.67 546.660  24
  13   1  -9 4367.33 446.535  17
  13   1  -9 4454.23 447.782  24
  13   1  -9 4699.68 415.431  21
  13   1  -8 8303.14 607.653  24
  13   1  -8 8253.73 587.415  21
  13   1  -7 41718.8 1486.34  24
  13   1  -7 42698.2 1498.60  21
  13   1  -6 1059.28 236.211  24
  13   1  -6 1233.63 252.742  14
  13   1  -6 763.719 207.676  21
  13   1  -5 64940.1 2036.86  21
  13   1  -5 66647.2 2006.81  14
  13   1  -4 14148.1 778.390  24
  13   1  -4 12349.6 795.949  21
  13   1  -4 11547.9 754.589  14
  13   1  -3 51214.8 1767.60  21
  13   1  -3 52056.4 1751.34  13
  13   1  -2 140010. 3401.60  21
  13   1  -2 139752. 3384.56  13
  13   1  -1 32086.2 1342.38  21
  13   1  -1 32593.6 1351.93  13
  13   1   0 9813.75 708.412  21
  13   1   0 9505.02 711.710  13
  13   1   1 30002.5 1275.17  21
  13   1   1 31033.3 1310.92  13
  13   1   2 705.363 196.472  21
  13   1   2 1081.65 260.023  13
  13   1   3 11087.8 717.493  21
  13   1   3 9207.54 689.644  13
 -13   1  -3 10803.5 718.234  19
  13   1   4 29864.8 1187.21  21
  13   1   4 26419.1 1191.55  13
 -13   1  -4 26816.5 1168.80  19
  13   1   5 3272.66 366.945  21
  13   1   5 2778.91 372.923  13
 -13   1  -5 2440.92 342.488  19
  13   1   6 2567.12 350.582  13
 -13   1  -6 2688.75 357.807  19
  13   1   7 13109.8 748.089  13
 -13   1  -7 12576.4 733.256  19
  13   1   8 7124.79 519.166  13
 -13   1  -8 7527.15 547.972  19
  13   1   9 14693.0 705.238  13
 -13   1  -9 13982.3 728.786  19
  13   1  10 12843.6 587.922  13
 -13   1 -10 11764.1 630.785  19
 -13   1 -11 12499.7 609.112  19
 -13   1 -12 26492.2 854.722  19
  13   2 -13 1430.95 191.648  24
  13   2 -12 628.744 151.840  24
  13   2 -11 1899.78 257.071  24
  13   2 -10 18007.6 816.967  24
  13   2  -9 3854.89 377.378  24
  13   2  -9 3668.90 346.417  21
  13   2  -8 25619.6 1033.78  24
  13   2  -8 25190.0 1018.29  21
  13   2  -7 13347.7 727.286  24
  13   2  -7 12034.8 709.695  21
  13   2  -6 23253.9 987.055  24
  13   2  -6 22788.8 1035.18  21
  13   2  -5 13265.3 710.258  24
  13   2  -5 11225.0 723.157  21
  13   2  -4 8420.75 633.646  21
  13   2  -3 10498.2 718.532  21
  13   2  -3 11619.4 696.453  13
  13   2  -2 3347.58 411.945  21
  13   2  -2 3336.60 384.391  13
  13   2  -1 41423.3 1507.84  21
  13   2  -1 42412.9 1491.99  13
  13   2   0 30665.0 1262.44  21
  13   2   0 29151.1 1231.91  13
  13   2   1 18153.3 929.059  21
  13   2   1 18698.9 959.945  13
 -13   2  -1 19462.6 888.307  19
  13   2   2 143.153 116.079  21
  13   2   2 142.991 132.743  13
 -13   2  -2 70.5945 111.483  19
  13   2   3 5639.82 483.950  21
  13   2   3 6234.27 536.598  13
 -13   2  -3 5715.66 464.244  19
  13   2   4 4685.15 415.040  21
  13   2   4 4505.47 449.871  13
 -13   2  -4 4831.31 422.367  19
  13   2   5 12363.6 745.393  13
 -13   2  -5 13399.6 701.356  19
  13   2   6 25091.3 1061.97  13
 -13   2  -6 27062.9 1016.99  19
  13   2   7 3430.94 363.933  13
 -13   2  -7 3184.77 326.734  19
  13   2   8 8989.40 549.788  13
 -13   2  -8 8706.30 509.800  19
 -13   2  -9 3802.92 345.099  16
  13   2   9 3721.52 326.658  13
 -13   2  -9 3786.62 314.351  19
 -13   2 -10 475.333 141.518  16
  13   2  10 592.160 129.971  13
 -13   2 -10 586.487 130.138  19
  13   3  -9 1702.53 204.715  24
  13   3  -8 50930.6 1340.67  24
  13   3  -8 50459.7 1351.29  21
  13   3  -7 8431.99 467.093  24
  13   3  -7 7711.63 485.139  21
  13   3  -6 7275.31 428.791  24
  13   3  -6 6788.48 478.060  21
  13   3  -5 27929.9 1062.78  21
  13   3  -4 9409.82 596.129  21
  13   3  -3 8759.85 582.757  21
  13   3  -2 741.817 189.475  21
  13   3  -1 596.181 167.763  21
  13   3   0 11139.0 646.415  21
  13   3   0 10674.7 591.123  13
  13   3   1 1736.46 254.789  21
  13   3   1 1845.49 259.680  13
  13   3   2 11074.7 602.478  21
  13   3   2 10691.6 609.825  13
 -13   3  -3 5327.81 385.282  16
  13   3   3 5341.83 391.871  21
  13   3   3 4603.52 396.959  13
 -13   3  -4 27983.5 948.520  16
  13   3   4 26289.2 990.902  13
 -13   3  -5 4411.85 341.985  16
  13   3   5 4389.33 373.079  13
 -13   3  -6 30160.0 964.728  16
  13   3   6 29993.2 1006.35  13
 -13   3  -7 16898.0 655.173  16
  13   3   7 16364.1 670.526  13
  14  -3  -5 5568.78 386.278  14
  14  -3  -4 1336.69 196.008  14
  14  -3  -3 7661.33 429.544  25
  14  -3  -3 8009.08 468.946  14
  14  -3  -2 7936.32 453.526  25
  14  -3  -2 8527.05 473.639  14
  14  -3  -1 7682.31 455.975  25
  14  -3  -1 7740.85 436.317  14
  14  -3   0 10156.7 533.029  25
  14  -3   1 11827.0 578.253  25
  14  -3   2 2596.02 265.607  25
  14  -3   3 2533.72 257.260  25
  14  -3   4 11821.9 534.763  25
  14  -2 -11 4609.92 322.743  26
  14  -2 -10 9556.11 516.362  26
  14  -2  -9 17580.8 755.713  14
  14  -2  -8 8945.71 559.641  14
  14  -2  -7 4593.49 418.429  14
  14  -2  -6 13941.0 754.283  14
  14  -2  -5 2749.21 339.164  14
  14  -2  -4 2619.11 344.604  14
  14  -2  -3 23773.6 1036.60  14
  14  -2  -2 9244.13 620.681  14
  14  -2  -1 4806.52 400.065  25
  14  -2  -1 3994.72 401.618  14
  14  -2   0 20330.0 876.552  25
  14  -2   0 19751.1 905.821  14
  14  -2   1 10715.4 623.624  25
  14  -2   1 10472.7 625.772  14
  14  -2   2 501.104 144.390  25
  14  -2   2 511.491 149.229  14
  14  -2   3 7565.29 515.124  25
  14  -2   3 7242.63 466.294  14
  14  -2   4 5558.88 436.331  25
  14  -2   5 7131.07 481.231  25
  14  -2   6 52446.5 1461.43  25
  14  -2   7 4375.14 348.744  25
  14  -2   8 3708.37 296.563  25
  14  -1 -12 4328.09 340.302  26
  14  -1 -12 4058.72 316.935  17
  14  -1 -11 7753.80 496.297  26
  14  -1 -11 8513.65 506.048  17
  14  -1 -10 12827.5 666.331  17
  14  -1 -10 12004.6 608.986  14
  14  -1  -9 2038.79 273.599  17
  14  -1  -9 2392.42 291.177  14
  14  -1  -8 3156.84 355.748  14
  14  -1  -7 1591.97 268.986  14
  14  -1  -6 19041.7 946.165  14
  14  -1  -5 3859.31 426.214  14
  14  -1  -4 17243.1 919.962  14
  14  -1  -3 7577.48 599.911  14
  14  -1  -2 1602.27 296.630  14
  14  -1  -1 23107.5 1079.75  14
  14  -1   0 6208.89 541.559  14
  14  -1   1 27036.4 1150.44  14
  14  -1   2 1831.18 292.218  14
  14  -1   3 39304.9 1306.95  25
  14  -1   3 38380.9 1356.55  14
 -14  -1  -3 38263.0 1336.65  19
  14  -1   4 16503.7 791.316  25
  14  -1   4 16755.6 809.907  14
 -14  -1  -4 15306.3 780.148  19
  14  -1   5 4620.84 406.246  25
  14  -1   5 5640.81 431.332  14
 -14  -1  -5 4626.79 405.352  19
  14  -1   6 31345.8 1105.21  25
 -14  -1  -6 29875.1 1070.41  19
  14  -1   7 9052.24 539.403  25
 -14  -1  -7 8694.90 506.819  19
  14  -1   8 2825.44 286.825  25
 -14  -1  -8 2813.89 272.554  19
  14  -1   9 1526.98 205.561  25
 -14  -1  -9 1446.05 175.809  19
  14   0 -13 6906.30 417.175  17
  14   0 -12 14730.7 611.502  26
  14   0 -12 13907.7 664.598  17
  14   0 -11 919.851 202.558  17
  14   0 -11 1041.37 184.086  26
  14   0 -10 7472.09 538.790  17
  14   0  -9 33.1890 112.632  17
  14   0  -8 18.2123 100.518  14
  14   0  -7 8031.73 571.233  14
  14   0  -6 2520.90 339.795  14
  14   0  -5 8327.46 620.581  14
  14   0  -4 12267.5 772.231  14
  14   0  -3 35817.3 1380.18  21
  14   0  -3 34030.8 1361.11  14
  14   0  -2 16615.1 912.236  21
  14   0  -2 16360.6 910.091  14
  14   0  -1 41010.2 1523.03  14
  14   0   0 22.6146 136.518  14
  14   0   1 38368.4 1451.71  14
  14   0   2 18468.9 950.713  14
 -14   0  -3 1055.78 240.062  19
 -14   0  -4 199.456 161.439  19
  14   0   5 1881.19 287.569  14
 -14   0  -5 1809.13 284.271  19
  14   0   6 40342.2 1317.36  14
 -14   0  -6 37654.2 1322.36  19
  14   0   7 30918.6 1059.05  14
 -14   0  -7 27560.4 1069.88  19
  14   0   8 2673.84 266.283  25
  14   0   8 3250.28 288.255  14
 -14   0  -8 2978.18 318.223  19
  14   0   9 112.613 74.9818  25
 -14   0  -9 186.177 106.883  19
 -14   0 -10 205.543 104.441  19
  14   1 -12 4157.40 316.195  17
  14   1 -11 7534.83 483.642  24
  14   1 -11 8029.00 482.479  17
  14   1 -10 12196.2 642.269  17
  14   1 -10 11582.5 634.415  24
  14   1  -9 2139.62 283.066  17
  14   1  -9 1882.16 268.370  24
  14   1  -8 3056.54 343.106  24
  14   1  -8 3192.20 332.601  21
  14   1  -7 1072.18 212.799  24
  14   1  -7 1411.01 244.172  21
  14   1  -6 18026.5 853.737  24
  14   1  -6 19661.5 873.929  14
  14   1  -6 18629.6 905.961  21
  14   1  -5 4171.70 395.381  24
  14   1  -5 3817.25 412.101  21
  14   1  -5 4420.25 421.361  14
  14   1  -4 17784.2 917.376  21
  14   1  -4 17990.2 893.439  14
  14   1  -3 8126.74 618.468  21
  14   1  -3 7632.11 591.946  14
  14   1  -2 1816.00 310.385  21
  14   1  -1 23411.0 1078.72  21
  14   1  -1 23767.6 1086.55  13
  14   1   0 7200.77 576.307  21
  14   1   0 6539.48 558.874  13
  14   1   1 25990.1 1119.45  21
  14   1   1 25967.4 1145.37  13
  14   1   2 2026.57 311.333  21
  14   1   2 1418.03 280.462  13
 -14   1  -2 1781.10 290.644  19
  14   1   3 39102.1 1345.12  21
  14   1   3 37247.9 1376.47  13
 -14   1  -3 35768.8 1325.13  19
  14   1   4 15325.7 826.606  13
 -14   1  -4 16161.7 820.842  19
  14   1   5 5143.32 453.111  13
 -14   1  -5 5426.57 460.474  19
  14   1   6 31637.9 1159.37  13
 -14   1  -6 31287.7 1142.88  19
  14   1   7 10070.8 581.200  13
 -14   1  -7 9450.35 572.049  19
  14   1   8 2756.59 279.962  13
 -14   1  -8 3087.14 309.853  19
 -14   1  -9 1641.92 213.562  19
 -14   1 -10 1274.20 176.886  16
 -14   1 -10 1366.68 185.432  19
  14   2 -10 9613.19 495.257  24
  14   2  -9 17522.0 716.018  24
  14   2  -9 16717.9 641.262  21
  14   2  -8 8734.80 504.634  24
  14   2  -8 9000.39 506.520  21
  14   2  -7 4783.67 371.808  24
  14   2  -7 3998.74 361.625  21
  14   2  -6 15148.3 681.385  24
  14   2  -6 13773.9 719.980  21
  14   2  -5 2439.36 311.715  21
  14   2  -4 2430.78 321.799  21
  14   2  -3 24072.4 1037.08  21
  14   2  -3 25339.8 981.013  14
  14   2  -2 9155.29 617.386  21
  14   2  -1 4664.86 447.560  21
  14   2  -1 4629.20 423.005  13
 -14   2   1 5042.22 394.167  19
  14   2   0 18815.1 893.008  21
  14   2   0 18592.9 879.125  13
 -14   2   0 21097.0 840.898  19
  14   2   1 11064.6 656.443  21
  14   2   1 10591.0 650.847  13
 -14   2  -1 11285.4 600.256  19
  14   2   2 774.660 189.704  21
  14   2   2 585.172 178.686  13
 -14   2  -2 593.629 151.041  19
  14   2   3 7843.89 502.648  21
  14   2   3 6543.90 503.072  13
 -14   2  -3 7608.30 478.304  19
  14   2   4 5836.46 405.425  21
  14   2   4 5453.67 447.803  13
 -14   2  -4 5932.48 412.906  19
  14   2   5 6495.89 474.325  13
 -14   2  -5 7195.59 445.422  19
  14   2   6 53995.4 1506.83  13
 -14   2  -6 53859.4 1401.32  19
 -14   2  -7 4598.45 357.871  16
  14   2   7 4716.35 359.183  13
 -14   2  -7 4535.27 316.904  19
 -14   2  -8 4521.62 329.600  16
  14   2   8 4485.94 318.381  13
  14   3  -6 36172.6 1051.29  21
  14   3  -5 5463.22 382.844  21
  14   3  -4 1617.72 221.790  21
  14   3  -3 7188.40 459.796  21
  14   3  -2 8600.72 507.384  21
  14   3  -1 7320.53 461.019  21
  14   3   0 11304.6 567.462  21
  14   3   1 12862.3 579.507  21
  14   3   1 11748.8 532.740  13
  14   3   2 2552.77 239.395  21
  14   3   2 2472.13 245.226  13
  14   3   3 2629.21 245.817  13
  14   3   4 11541.3 514.900  13
  15  -2  -8 3414.72 280.799  14
  15  -2  -7 3449.81 303.119  14
  15  -2  -6 37223.4 1153.33  14
  15  -2  -5 207.101 123.193  14
  15  -2  -4 3078.32 316.669  14
  15  -2  -3 14359.5 689.463  14
  15  -2  -2 22936.3 896.384  14
  15  -2  -1 1331.33 211.116  14
  15  -2   0 9799.95 535.871  14
  15  -2   1 16373.7 679.050  14
  15  -2   2 2295.02 232.258  25
  15  -2   2 1791.34 200.814  14
  15  -2   3 2182.88 221.534  25
  15  -1 -10 9916.32 498.559  26
  15  -1 -10 10102.7 481.410  17
  15  -1  -9 12151.4 574.194  17
  15  -1  -9 11891.5 542.502  14
  15  -1  -8 955.765 177.697  17
  15  -1  -8 842.428 175.619  14
  15  -1  -7 6565.51 458.374  14
  15  -1  -6 33306.2 1169.66  14
  15  -1  -5 915.251 212.519  14
  15  -1  -4 6560.82 507.569  14
  15  -1  -3 4495.83 428.600  14
  15  -1  -2 16123.8 817.189  14
  15  -1  -1 34848.3 1257.60  14
  15  -1   0 20951.7 925.845  14
  15  -1   1 645.072 173.183  14
 -15  -1  -1 655.158 172.793  19
  15  -1   2 12079.1 655.599  14
 -15  -1  -2 11763.4 627.094  19
  15  -1   3 11273.5 605.875  14
 -15  -1  -3 11596.0 605.064  19
  15  -1   4 20760.0 800.219  14
 -15  -1  -4 20662.9 807.360  19
  15  -1   5 10012.6 484.301  14
 -15  -1  -5 9341.61 496.629  19
 -15  -1  -6 7342.10 408.777  19
  15   0 -11 811.059 144.122  17
  15   0 -10 2889.31 285.370  17
  15   0  -9 28663.7 1016.55  17
  15   0  -8 8656.20 551.614  17
  15   0  -8 8885.12 487.415  14
  15   0  -7 30973.3 1064.97  14
  15   0  -6 25998.6 1009.30  14
  15   0  -5 68.6017 111.266  14
  15   0  -4 15428.8 796.201  14
  15   0  -3 10822.0 671.218  14
  15   0  -2 1273.69 254.159  14
  15   0  -1 15122.4 809.413  14
  15   0   0 13347.9 754.761  14
  15   0   1 627.673 181.527  14
  15   0   2 90894.0 2302.55  14
 -15   0  -2 89433.5 2263.31  19
  15   0   3 818.608 191.839  14
 -15   0  -3 800.854 189.014  19
  15   0   4 462.810 146.759  14
 -15   0  -4-9.67554 103.778  19
  15   0   5 20368.7 824.294  14
 -15   0  -5 20943.6 853.828  19
  15   0   6 833.934 150.258  14
 -15   0  -6 648.855 163.166  19
 -15   0  -7 157.102 98.8167  19
 -15   0  -8 7498.68 406.595  19
  15   1  -9 11805.0 557.903  17
  15   1  -8 396.935 126.409  17
  15   1  -7 6533.44 453.411  17
  15   1  -6 34681.6 1159.59  21
  15   1  -5 1032.47 187.980  14
  15   1  -5 1047.65 213.180  21
  15   1  -4 6641.24 503.766  21
  15   1  -4 7491.25 507.574  14
  15   1  -3 4825.27 437.216  21
  15   1  -3 5134.04 432.064  14
  15   1  -2 16147.5 808.047  21
  15   1  -2 15836.0 789.897  14
  15   1  -1 36160.8 1267.28  21
  15   1  -1 34735.3 1248.71  14
  15   1   0 21237.0 922.876  21
  15   1   0 20861.7 926.828  14
 -15   1   0 20500.6 883.053  19
  15   1   1 401.766 164.725  14
 -15   1  -1 648.937 166.780  19
 -15   1  -2 12100.0 651.803  19
 -15   1  -3 10694.9 599.925  19
 -15   1  -4 19565.8 812.916  19
 -15   1  -5 9435.35 528.543  19
  15   1   6 7685.40 456.587  14
 -15   1  -6 7879.62 461.835  19
  15   1   7 18404.4 671.761  14
 -15   1  -7 17915.6 685.983  19
  15   2  -7 3843.31 289.925  21
  15   2  -6 38853.9 1138.47  21
  15   2  -5 381.174 138.934  21
  15   2  -4 3007.30 307.060  21
  15   2  -3 14202.8 681.651  21
  15   2  -3 14175.5 594.707  14
  15   2  -2 23787.4 921.194  21
  15   2  -2 24912.5 865.353  14
  15   2  -1 1140.18 193.786  14
  15   2  -1 1143.36 201.430  21
  15   2   0 10620.0 574.615  21
  15   2   0 10655.1 560.573  14
  15   2   1 16749.0 713.254  21
 -15   2  -1 17573.3 640.695  19
 -15   2  -2 1620.36 196.703  16
  15   2   2 2088.88 236.670  21
 -15   2  -2 2059.21 203.364  19
 -15   2  -3 1818.88 208.990  16
  15   2   3 2422.45 260.702  13
 -15   2  -4 2107.62 216.785  16
  15   2   4 2845.53 269.091  13
  15   2   5 564.284 126.214  13
  16  -1  -6 40448.6 1099.13  17
  16  -1  -6 39515.6 1114.89  14
  16  -1  -5 5597.04 383.297  14
  16  -1  -4 5963.58 405.703  14
  16  -1  -3 19414.7 780.779  14
  16  -1  -2 12292.8 609.606  14
  16  -1  -1 4315.50 350.131  14
 -16  -1   1 3399.70 292.316  19
  16  -1   0 1261.27 195.517  14
 -16  -1   0 1176.39 177.723  19
  16  -1   1 23795.0 829.101  14
 -16  -1  -1 22205.4 771.980  19
  16  -1   2 12934.3 560.205  14
 -16  -1  -2 12646.1 536.556  19
  16   0  -7 27595.1 904.229  17
  16   0  -6 246.307 94.0042  14
  16   0  -5 3044.75 284.726  14
  16   0  -4 1329.87 206.456  14
  16   0  -3 23127.4 885.927  14
  16   0  -2 110.394 105.552  14
  16   0  -1 3699.87 341.220  14
  16   0   0 233.308 119.920  14
 -16   0   0 144.578 108.855  19
  16   0   1 10511.7 563.054  14
 -16   0  -1 10317.3 548.586  19
  16   0   2 5782.87 401.061  14
 -16   0  -2 5987.36 401.409  19
  16   0   3 15322.0 645.281  14
 -16   0  -3 14880.7 637.776  19
  16   0   4 56885.9 1394.51  14
 -16   0  -4 57119.4 1419.17  19
  16   1  -4 6422.41 378.303  14
  16   1  -3 19146.6 723.679  14
 -16   1   3 19097.3 712.231  19
  16   1  -2 11529.8 564.820  14
 -16   1   2 12499.4 565.277  19
  16   1  -1 4462.05 352.250  14
 -16   1   1 4480.99 336.696  19
  16   1   0 1130.75 191.988  14
 -16   1   0 1103.03 174.843  19
  16   1   1 23399.6 849.857  14
 -16   1  -1 23518.6 810.497  19
  16   1   2 12163.4 573.592  14
 -16   1  -2 12385.3 549.606  19
  16   1   3 3555.92 291.203  14
 -16   1  -3 3093.72 258.698  19
;
_shelx_hkl_checksum                3227
_olex2_submission_special_instructions  'No special instructions were received'
